# Supplementary material for: Stress Granules Contain Rbfox2 with Cell Cycle-related mRNAs
Source: Sci Rep. 2017 Sep 11;7:11211. doi: 10.1038/s41598-017-11651-w (PMC5593835; doi:10.1038/s41598-017-11651-w)
Supplement: Supplementary file 2 — Supplementary Table S1 [file 41598_2017_11651_MOESM2_ESM.xlsx]

## Sheet: Sheet1
Sequencing and mapping statistics
	Control 1	Control 2	RIP-seq-A Bethyl Antibody	RIP-seq-B LMC Antibody
Total reads	114635404	125802607	50033771	56574383
Total uniquely mapped reads (%)	60,877,911 (53.1%)	75,132,008 (59.7%)	23,230,729 (46.4%)	28,002,064 (49.5%)
Total multiply mapped reads (%)	7,191,829 (6.3%)	10,066,551 (8.0%)	21,098,334 (42.2%)	21,250,380 (37.6%)
Total discordantly mapped reads (%)	2,773,390 (2.4%)	4,489,457 (3.6%)	482,895 (1.0%)	529,607 (0.9%)
Total unmapped reads (%)	43,792,274 (38.2%)	36,114,591 (28.7%)	5,221,813 (10.4%)	6,792,332 (12.0%)
