# Supplementary material for: Stress Granules Contain Rbfox2 with Cell Cycle-related mRNAs
Source: Sci Rep. 2017 Sep 11;7:11211. doi: 10.1038/s41598-017-11651-w (PMC5593835; doi:10.1038/s41598-017-11651-w)
Supplement: Supplementary file 3 — Supplementary Table S2 [file 41598_2017_11651_MOESM3_ESM.xlsx]

## Sheet: Gene_Lists
Gene_Name	Exp(Control)	Exp(SG)	log(Exp(Control))	log(Exp(SG))	log(Fold change[SG/Control])
CLMP	112.238	2.68187	6.81042	1.42324	-5.38718
AACS	9.3795	1.51462	3.22951	0.598951	-2.63056
PNMA1	54.1773	1.35208	5.75962	0.435181	-5.32443
SLMAP	12.3712	3.06192	3.62892	1.61444	-2.01448
HAUS2	37.9854	1.66043	5.24737	0.731553	-4.51582
SNORA42	24.2154	20.5224	4.59785	4.35913	-0.238724
TRAF3IP2-AS1	7.95056	1.24035	2.99106	0.310747	-2.68031
SMARCD3	19.6392	2.43133	4.29566	1.28175	-3.01391
ERCC5	13.4802	2.74947	3.75276	1.45916	-2.29361
APBB2	75879.3	1.66711	16.2114	0.737345	-15.4741
PDCL3	25.5679	2.95847	4.67626	1.56485	-3.11141
CLK4	58.1441	1.51491	5.86156	0.599232	-5.26233
AEN	29.0376	1.77218	4.85985	0.825529	-4.03432
CXCR4	15.8791	2.77114	3.98906	1.47048	-2.51858
DECR1	2.8083	10.5647	1.48969	3.40118	1.91149
IRAK1	87.5148	1.56367	6.45145	0.644936	-5.80652
RPS18	331.217	10.067	8.37163	3.33157	-5.04006
SLC10A7	28.6974	1.5269	4.84285	0.610606	-4.23225
BRIX1	107.75	10.8417	6.75155	3.43852	-3.31302
TMSB10	4997.49	130.723	12.287	7.03037	-5.25662
LMAN1	32.3394	5.63929	5.01522	2.49551	-2.51971
ESYT1	21.8723	2.14143	4.45103	1.09858	-3.35245
CHD8	25.9383	70.5533	4.69701	6.14064	1.44363
SUMO1	31.7392	11.0408	4.9882	3.46477	-1.52342
MIR6886	99.1782	14.4886	6.63195	3.85684	-2.77511
UQCR11	109.694	14.395	6.77734	3.84749	-2.92984
DDB1	90.4041	11.2867	6.49832	3.49655	-3.00176
AD000090.2	117.45	6.24052	6.87591	2.64167	-4.23424
MYO9B	33.7813	1.76664	5.07815	0.821008	-4.25714
EP300	32.5063	3.02649	5.02265	1.59765	-3.425
CCNI	47.6874	42.3971	5.57554	5.40589	-0.169643
MIR1976	36.4325	2.31657	5.18715	1.21199	-3.97516
CRNKL1	9.253	1.7125	3.20992	0.7761	-2.43382
XAB2	125.661	1.99961	6.97339	0.999715	-5.97368
NIFK-AS1	9.53204	11.2904	3.25279	3.49702	0.244233
ZBTB12	10.5201	2.20578	3.39508	1.14129	-2.25379
UTY	5.87427	5.73757	2.55441	2.52044	-0.033971
DTNBP1	30.5731	1.94186	4.93419	0.957439	-3.97675
COPRS	122.791	3.92327	6.94006	1.97206	-4.968
ATP5G2	245.093	27.2887	7.93719	4.77023	-3.16696
ZEB1	23.5618	3.55088	4.55838	1.82817	-2.73021
PARN	115.192	5.16051	6.8479	2.36751	-4.48039
SOD2	74.5951	8.25137	6.22101	3.04463	-3.17637
CYTH1	14.2045	1.73826	3.82828	0.797648	-3.03063
PNPT1	11.7267	14.4872	3.55173	3.85671	0.304977
MIER1	17.2804	4.52973	4.11106	2.17942	-1.93164
CHD9	62.3468	3.87763	5.96224	1.95517	-4.00707
STK16	121.754	5.0412	6.92783	2.33377	-4.59406
SEMA4D	14.8807	58.4618	3.89537	5.86942	1.97405
AGPAT1	191.183	1.97174	7.57881	0.979466	-6.59934
TOB2	82.778	2.79779	6.37118	1.48429	-4.88689
INIP	13.6331	2.02881	3.76904	1.02063	-2.74841
MAX	147.442	1.9225	7.20401	0.942984	-6.26102
PROSC	1607.12	2.44024	10.6503	1.28703	-9.36323
OSBPL8	7.87699	4.09079	2.97764	2.03238	-0.945265
NR4A2	14.6524	2.00027	3.87306	1.0002	-2.87286
PIR	29.0998	2.98374	4.86294	1.57712	-3.28582
PPCS	7.0083	1.53449	2.80906	0.617759	-2.1913
IPO9	183.745	4.3038	7.52156	2.10561	-5.41595
LONP1	344.854	6.88371	8.42984	2.78319	-5.64666
NAT10	26.6009	5.27048	4.7334	2.39793	-2.33547
CHD1	14.7229	4.78791	3.87999	2.2594	-1.62059
C15orf41	5567	1.37369	12.4427	0.458051	-11.9846
C20orf27	43.1272	3.13748	5.43053	1.64961	-3.78092
RPS6KA5	17.0315	1.99473	4.09014	0.99619	-3.09395
FAHD1	30.0336	1.46207	4.90851	0.548012	-4.36049
EPT1	18.7989	5.32079	4.23257	2.41164	-1.82093
STK25	53.3498	2.34415	5.73741	1.22906	-4.50835
TAOK3	1138.94	16.8821	10.1535	4.07743	-6.07606
BRCA1	3.49238	3.10373	1.80421	1.63401	-0.170203
SLC12A4	54.6341	1.8601	5.77173	0.895384	-4.87635
CDC25B	96.7868	4.42323	6.59674	2.1451	-4.45164
SLK	9.28935	4.78282	3.21558	2.25786	-0.957718
BAZ1B	28.4447	5.69062	4.83009	2.50858	-2.32151
USP6NL	21.9193	2.29767	4.45413	1.20017	-3.25395
ABCD4	1017.67	1.50276	9.99105	0.58761	-9.40344
SLC25A46	35.6902	3.98569	5.15746	1.99483	-3.16263
LARP7	5.09551	2.94198	2.34923	1.55679	-0.792438
TERF2IP	43.2112	2.66763	5.43334	1.41556	-4.01778
PHF20	25.6681	3.61306	4.6819	1.85322	-2.82868
COL1A1	52309.9	3.57681	15.6748	1.83867	-13.8361
GTPBP1	33.6767	2.11878	5.07368	1.08323	-3.99044
AP1S2	7.3335	3.34583	2.8745	1.74236	-1.13214
MIR6746	60.6058	5.67991	5.92138	2.50587	-3.41551
CORO7-PAM16	497.841	3.86368	8.95954	1.94998	-7.00956
LOC101559451	10.5794	14.9089	3.40319	3.8981	0.494912
ALDOC	50.4603	1.54723	5.65708	0.629692	-5.02738
ZNF212	38.6491	3.29435	5.27236	1.71999	-3.55237
NUDT1	32.7942	3.67727	5.03537	1.87864	-3.15673
ACBD3	30.8011	3.52069	4.94491	1.81586	-3.12905
ZNF83	11.1207	3.08455	3.47517	1.62506	-1.85011
PRDM2	11.2113	1.25069	3.48688	0.322724	-3.16416
SEL1L3	36.6851	2.05156	5.19712	1.03672	-4.1604
PDCD4	20.1761	3.04287	4.33458	1.60543	-2.72914
CEP350	31.4621	4.10988	4.97554	2.0391	-2.93645
SMYD3	35.2535	3.0211	5.1397	1.59508	-3.54462
ARL14EPL	327.602	23.5309	8.3558	4.55648	-3.79932
RNU6-81P	263.519	6.42919	8.04176	2.68464	-5.35712
CIAO1	43.2698	2.38693	5.43529	1.25516	-4.18013
WDR45	39.4689	1.8905	5.30264	0.918764	-4.38388
MIR3121	55.3483	4.45812	5.79047	2.15643	-3.63403
PPIL1	11.0805	5.56701	3.46994	2.4769	-0.993042
STK17A	49.7043	1.83547	5.6353	0.876153	-4.75915
ABR	19.9367	2.27558	4.31735	1.18624	-3.13112
C2CD3	7.38495	2.76925	2.88459	1.46949	-1.4151
ZDHHC6	104.622	3.67012	6.70905	1.87583	-4.83322
CTDSP2	11.519	1.86993	3.52594	0.902984	-2.62295
CCNY	65.1364	3.68434	6.02539	1.88141	-4.14399
RMND5B	7.45603	1.92546	2.89841	0.945203	-1.9532
EXOSC7	30.0509	2.59027	4.90934	1.3731	-3.53624
ROR2	20.7209	2.36795	4.37302	1.24364	-3.12938
FOXM1	62.9507	5.43429	5.97615	2.44209	-3.53406
ZBTB48	20.6548	1.61207	4.36841	0.688919	-3.67949
BUD31	220.575	2.23723	7.78512	1.16171	-6.62341
CCDC41	18.614	3.04433	4.21832	1.60612	-2.61219
FBXO11	191.55	6.66808	7.58157	2.73727	-4.8443
PSMG4	89.7995	1.65108	6.48864	0.723414	-5.76522
AP4B1-AS1	6.10942	1.4609	2.61104	0.546852	-2.06418
CDK8	35.5602	1.67277	5.15219	0.742243	-4.40995
RNF4	21.1989	2.65023	4.40592	1.40612	-2.9998
EMC1	120.867	3.68649	6.91728	1.88225	-5.03503
HDAC7	238.308	2.32431	7.89668	1.21681	-6.67988
ALG2	49.0465	3.06743	5.61608	1.61703	-3.99905
GRB2	95.2789	6.59103	6.57409	2.7205	-3.85358
TPM3	181.087	10.6929	7.50054	3.41858	-4.08195
HIST1H2AD	69.4895	17.173	6.11872	4.10207	-2.01666
DUS3L	30.9039	1.97235	4.94972	0.979912	-3.96981
EIF1	89.0636	12.7444	6.47676	3.67179	-2.80497
CETN3	1.59351	3.34013	0.672208	1.7399	1.06769
FPGT	4.72822	1.54211	2.2413	0.62491	-1.61639
CDK1	32.3222	5.45341	5.01445	2.44716	-2.56729
MIR4442	29.8385	2.73475	4.8991	1.45141	-3.44769
NTHL1	73.2339	1.99397	6.19444	0.995644	-5.1988
POLR2B	313.327	34.5141	8.29152	5.10911	-3.18241
COQ9	82.8594	2.42012	6.37259	1.27508	-5.09751
TRAPPC9	150.371	3.15431	7.23238	1.65732	-5.57505
MIR101-2	3.60791	1.9037	1.85116	0.928806	-0.922357
GCC2	14.2124	3.93381	3.82907	1.97593	-1.85315
PLXNA1	17.0717	1.83116	4.09353	0.872758	-3.22078
WBP4	5.60217	2.14258	2.48598	1.09935	-1.38664
KIAA0100	31.5502	6.70364	4.97958	2.74494	-2.23463
PMF1	69.8366	2.67842	6.12591	1.42138	-4.70453
HS2ST1	21.1744	4.00667	4.40425	2.0024	-2.40185
CRELD2	665.269	6.70352	9.37779	2.74492	-6.63288
SETDB1	32.3527	4.28634	5.01581	2.09975	-2.91607
SNORA2A	9.58681	6.2321	3.26105	2.63972	-0.621334
GCLM	38.1078	7.14706	5.25202	2.83735	-2.41467
PPM1A	7.37925	1.5132	2.88348	0.597607	-2.28587
CPEB3	90.5008	3.76225	6.49986	1.9116	-4.58826
INTS1	109.503	2.77362	6.77483	1.47177	-5.30306
CAMTA1	126.824	6.54134	6.98668	2.70959	-4.2771
LOC100133091	21.7399	2.60146	4.44227	1.37932	-3.06295
ORC1	16.676	2.69508	4.0597	1.43033	-2.62937
GMPPA	62.0481	2.31509	5.95531	1.21107	-4.74425
C11orf73	12.8202	4.46445	3.68035	2.15848	-1.52186
PTP4A2	729.566	22.316	9.51089	4.48	-5.03089
OGFR-AS1	70.8597	2.02005	6.14689	1.01439	-5.1325
SEC14L1	36.0298	14.4174	5.17112	3.84974	-1.32138
CHFR	15.2839	1.5232	3.93394	0.607101	-3.32684
NDUFS4	10.5862	6.95622	3.40411	2.7983	-0.605808
ID1	235.281	5.02793	7.87824	2.32996	-5.54828
THADA	7.2279	2.67752	2.85358	1.42089	-1.43268
TAF12	11.958	1.43356	3.5799	0.519602	-3.0603
PIK3CB	25.0064	3.88636	4.64422	1.95842	-2.6858
COL18A1	24.7832	1.78486	4.63129	0.835807	-3.79549
TBC1D17	43.9948	1.7813	5.45926	0.832931	-4.62633
MIR7705	4.66346	2.79367	2.2214	1.48216	-0.739237
COX8A	742.304	11.9368	9.53587	3.57735	-5.95852
CDCA4	37.2826	2.25872	5.22043	1.1755	-4.04493
ERBB2IP	11.5153	4.94373	3.52548	2.3056	-1.21988
FUS	216.524	18.0232	7.75838	4.17178	-3.5866
PWP2	45.7542	2.67024	5.51583	1.41697	-4.09886
DNAH11	3.26064	1.54085	1.70516	0.623722	-1.08144
ELAC2	97.1098	3.96782	6.60155	1.98835	-4.6132
ASS1	397.637	6.44449	8.63531	2.68807	-5.94724
USP42	7144.91	2.18989	12.8027	1.13086	-11.6718
EMC8	111.937	3.01731	6.80654	1.59326	-5.21328
IPP	23.861	2.79858	4.57658	1.48469	-3.09189
TMEM59	48.8983	5.75055	5.61171	2.5237	-3.08801
SEC23IP	108.883	6.29946	6.76664	2.65523	-4.11141
UQCRC1	202.461	12.6493	7.6615	3.66098	-4.00052
DDX18	8.04913	6.76419	3.00883	2.75792	-0.250914
SNX6	10.3633	5.50106	3.37341	2.45971	-0.913701
POLG	47.1197	4.31001	5.55826	2.10769	-3.45057
RICTOR	9.50229	4.65424	3.24827	2.21855	-1.02973
SNORD105	27.728	3.06026	4.79327	1.61365	-3.17962
LRRC8A	9.78215	1.64039	3.29015	0.714039	-2.57611
SNAPC1	2.98074	2.94628	1.57567	1.55889	-0.0167736
GNA11	1775.82	3.83079	10.7943	1.93764	-8.85663
NME1-NME2	1419.49	39.5526	10.4712	5.3057	-5.16546
CAPN1	87.3484	2.17414	6.44871	1.12044	-5.32827
DDHD2	7.19822	3.50122	2.84764	1.80786	-1.03978
GRIK2	96.3687	1.50211	6.59049	0.58699	-6.0035
LAGE3	40.077	3.09427	5.3247	1.6296	-3.69511
UNC13B	23.5227	5.10534	4.55598	2.35201	-2.20398
TTLL4	14.3731	2.26325	3.8453	1.1784	-2.6669
ZNF687	12.6432	1.72081	3.66029	0.783092	-2.8772
BTF3	407.739	28.3089	8.6715	4.82319	-3.84832
COX7A2	13.7474	7.68682	3.78109	2.94239	-0.838703
METTL21A	173.751	4.29045	7.44088	2.10113	-5.33975
SARS	1583.9	10.3985	10.6293	3.3783	-7.25097
KDM6A	37.1448	2.95932	5.21509	1.56526	-3.64982
QKI	38.8757	3.98262	5.2808	1.99372	-3.28708
MAN2B1	33.2026	2.94906	5.05323	1.56026	-3.49297
EML3	57.8027	2.74127	5.85306	1.45484	-4.39822
OFD1	19.5764	1.62166	4.29105	0.697471	-3.59358
AHCYL2	18.2577	4.59429	4.19043	2.19984	-1.99059
CGA	226.705	39.4944	7.82467	5.30358	-2.5211
KDM4B	16.7164	1.37729	4.0632	0.461832	-3.60136
GNG12	179.425	10.1596	7.48724	3.34477	-4.14247
HABP4	13.4367	2.07153	3.74811	1.0507	-2.69741
UBN2	8.55357	2.31825	3.09653	1.21304	-1.88349
UFL1	430.764	2.25244	8.75075	1.17149	-7.57926
ASNSD1	47.3697	3.37041	5.56589	1.75293	-3.81297
BAGE4	11.8564	2.13297	3.5676	1.09286	-2.47473
HIST1H2BJ	59.3267	7.07866	5.89061	2.82348	-3.06713
ARPC4-TTLL3	29.4274	4.34279	4.87909	2.11862	-2.76047
RP9	24.7293	1.36938	4.62815	0.453518	-4.17463
TMEM11	30.7673	2.14206	4.94332	1.099	-3.84432
ARAP1	30.4387	1.81534	4.92784	0.860244	-4.06759
UQCRHL	283.166	41.6957	8.1455	5.38183	-2.76367
AGPS	47.9224	5.82571	5.58263	2.54243	-3.04019
PCCB	201.524	4.31965	7.65481	2.11091	-5.5439
UNG	65.0499	3.89242	6.02347	1.96067	-4.06281
COMMD5	37.6369	1.61603	5.23408	0.692454	-4.54162
SUV420H1	23.1122	3.07251	4.53058	1.61942	-2.91117
DCUN1D5	69.9846	6.99311	6.12897	2.80593	-3.32303
LTBR	73.2064	3.99195	6.1939	1.99709	-4.1968
HDHD2	8.82483	1.19253	3.14157	0.25402	-2.88755
ANKLE2	48.5487	4.16977	5.60136	2.05997	-3.54139
GNB4	9.19253	7.12853	3.20046	2.8336	-0.366857
OSBP	104.88	2.96366	6.71259	1.56738	-5.14521
RPRD1B	15.4014	1.99192	3.94499	0.994156	-2.95083
CHMP7	45.5359	2.11097	5.50893	1.07791	-4.43102
FKBP4	494.05	4.52243	8.94851	2.1771	-6.77141
OVCA2	99.549	2.47015	6.63734	1.3046	-5.33274
ASAH1	8.02212	3.78251	3.00398	1.91934	-1.08464
AHI1	3.42932	4.08462	1.77792	2.0302	0.252279
GORAB	6.75927	1.41802	2.75687	0.503878	-2.25299
NADSYN1	60.5872	2.379	5.92094	1.25035	-4.67059
UBE2W	329.474	2.2865	8.36402	1.19314	-7.17088
FAM175A	29.9172	1.30889	4.9029	0.388344	-4.51456
FHL1	14.313	4.21409	3.83925	2.07522	-1.76403
OSGEP	50.8868	3.24713	5.66922	1.69916	-3.97006
SMC6	255.868	5.69367	7.99926	2.50936	-5.4899
ARMC6	302.472	1.64139	8.24066	0.714918	-7.52574
PSMD5	5012.6	5.0377	12.2913	2.33277	-9.95858
RSU1	74.1385	3.44828	6.21215	1.78588	-4.42627
RPL4	1695.55	18.0622	10.7275	4.1749	-6.55263
MAD2L1	66.5448	11.8397	6.05625	3.56555	-2.4907
EIF4A3	198.407	5.73408	7.63232	2.51956	-5.11276
RBPMS	41.1805	3.20559	5.36389	1.68059	-3.6833
PRPF3	34.624	5.64297	5.1137	2.49645	-2.61724
E4F1	55.2641	1.29572	5.78827	0.373754	-5.41452
DLEC1	17.8381	2.36822	4.15689	1.24381	-2.91308
PXN-AS1	78.7367	3.34675	6.29896	1.74276	-4.5562
CHMP2B	11.6276	2.35514	3.53949	1.23581	-2.30367
RPS21	321.156	26.7487	8.32713	4.7414	-3.58573
ACO2	63.1261	2.2115	5.98016	1.14503	-4.83514
CAMSAP1	60.3995	1.92659	5.91647	0.94605	-4.97042
ELFN1	26.9044	1.40355	4.74977	0.48908	-4.26069
RBM6	36.0157	4.03878	5.17056	2.01392	-3.15664
UBE2N	134.335	2.43092	7.06969	1.2815	-5.78819
CYSTM1	44.0876	11.1174	5.4623	3.47475	-1.98756
IGSF8	32.0791	1.30251	5.00356	0.381294	-4.62227
MIR6889	65.6151	4.38493	6.03596	2.13255	-3.9034
IFITM10	2.45613	1.3014	1.29638	0.38007	-0.916314
ACAD11	12.5115	3.76509	3.64519	1.91268	-1.7325
LMO4	41.6602	2.97526	5.3806	1.57302	-3.80758
HDAC3	13.5976	3.36212	3.76528	1.74937	-2.01591
SNORA54	19.6178	21.9249	4.29409	4.4545	0.160411
MOB1B	5.60703	2.13341	2.48724	1.09316	-1.39407
PIGL	24.5534	1.15699	4.61785	0.210383	-4.40747
DNAJC30	27.0844	2.83739	4.75939	1.50456	-3.25483
HUS1	9.42205	1.70074	3.23604	0.766167	-2.46987
C1orf112	1.96842	1.9223	0.977038	0.942834	-0.0342046
UIMC1	10.7026	2.44632	3.41988	1.29062	-2.12927
GOT2	27.9513	6.23119	4.80484	2.63951	-2.16533
PTGES3L-AARSD1	90.4785	2.40199	6.4995	1.26423	-5.23527
POLD2	444.146	12.6424	8.79489	3.66019	-5.1347
C1orf145	4.96617	3.6346	2.31213	1.8618	-0.450337
SNORD121B	24.8073	1.64603	4.6327	0.718986	-3.91371
PPM1H	301.464	10588.6	8.23584	13.3702	5.13439
NFYC	214.827	3.66624	7.74703	1.8743	-5.87273
KIN	35.4344	5.24864	5.14708	2.39195	-2.75513
HIST1H4I	513.617	18.4107	9.00455	4.20247	-4.80208
PPARGC1A	4.97664	2.67837	2.31517	1.42136	-0.893814
EXOC1	6.40534	2.563	2.67927	1.35784	-1.32144
ETFA	31.2319	7.89	4.96495	2.98003	-1.98492
AHRR	192.532	11.7851	7.58896	3.55889	-4.03007
PDAP1	316.543	4.53113	8.30626	2.17987	-6.12638
ZNF146	16.347	4.85172	4.03095	2.27849	-1.75246
POLRMT	81.211	1.4311	6.3436	0.517124	-5.82648
MANF	504.293	12.1674	8.97812	3.60494	-5.37317
LOC440311	837.873	2.29232	9.71059	1.19681	-8.51378
NENF	107.404	3.66881	6.7469	1.87531	-4.87159
ENTPD7	526.296	2.457	9.03973	1.2969	-7.74283
CASC4	27.8102	4.35262	4.79754	2.12188	-2.67566
CUL4B	10.9743	7.57934	3.45605	2.92207	-0.53398
LOC100506083	2715.46	5.82883	11.407	2.54321	-8.86377
CENPJ	5.25711	1.88865	2.39427	0.917359	-1.47691
PITX1	239.48	2.96914	7.90376	1.57004	-6.33372
AKIRIN1	87.9561	2.68206	6.45871	1.42334	-5.03537
VRK2	250.983	4.05528	7.97145	2.0198	-5.95165
RDX	99.8039	13.0429	6.64102	3.70519	-2.93583
FGD5-AS1	29.3251	2.86883	4.87406	1.52046	-3.3536
DNAJC9	47.0852	2.02683	5.5572	1.01922	-4.53798
JUND	68.5846	3.57285	6.09981	1.83708	-4.26274
ITSN1	36.2066	3.19306	5.17818	1.67494	-3.50324
EHBP1L1	54.6243	2.51359	5.77147	1.32975	-4.44172
DCTN1	300.411	5.16351	8.23079	2.36835	-5.86244
TNKS2	170.416	13.8441	7.41292	3.7912	-3.62172
TMEM241	77.0825	1.55963	6.26833	0.641204	-5.62713
MRTO4	21.4941	2.99587	4.42587	1.58298	-2.84289
TTC3	538.432	5.48642	9.07262	2.45587	-6.61675
C1QBP	238.812	20.8934	7.89973	4.38497	-3.51476
TMEM248	40.1446	3.10616	5.32713	1.63513	-3.692
R3HDM2	60.681	1.86531	5.92317	0.899415	-5.02376
PAQR3	9.65005	1.22721	3.27054	0.295382	-2.97515
OSER1	7.56393	3.11388	2.91914	1.63871	-1.28042
ANKRD26	5.64142	4.56236	2.49606	2.18978	-0.306278
TCP1	54.7525	4.83662	5.77485	2.274	-3.50085
TMED7	145.836	4.42927	7.1882	2.14707	-5.04113
CENPL	82.9278	1.34518	6.37378	0.427799	-5.94598
VWCE	17.3388	2.97566	4.11593	1.57321	-2.54272
PAWR	78.1085	3.76764	6.28741	1.91366	-4.37375
SNORD91A	4.66333	5.08774	2.22136	2.34702	0.125666
LDLR	99.1782	17.3898	6.63195	4.12017	-2.51178
ASTN2	48360.1	1.96887	15.5615	0.977372	-14.5842
TAB2	11.2094	4.08277	3.48663	2.02955	-1.45708
GPATCH8	22.2532	2.69764	4.47594	1.4317	-3.04424
DDI2	7.20319	2.77662	2.84864	1.47333	-1.37531
KIAA0930	92.4599	2.23264	6.53076	1.15875	-5.37201
KIF4A	58.8304	3.46199	5.87849	1.7916	-4.08689
TANC2	17.2026	3.89803	4.10455	1.96275	-2.14181
ZNF511	38.4194	1.33781	5.26376	0.419873	-4.84389
PGM1	113.463	3.55188	6.82607	1.82858	-4.99749
POLR3G	12.9331	5.57132	3.693	2.47802	-1.21498
CPD	21.508	2.14922	4.4268	1.10381	-3.32298
TANK	13.0548	1.45103	3.7065	0.537077	-3.16943
DNAJB4	2.42956	8.84083	1.28069	3.14418	1.86349
TMEM189	18.3675	1.8959	4.19908	0.922887	-3.2762
PECR	14.798	1.65946	3.88733	0.730714	-3.15661
MIR16-2	2.34432	19.2618	1.22917	4.26767	3.0385
SERP1	819.609	6.7069	9.67879	2.74565	-6.93315
SYDE2	8.91197	1.38404	3.15574	0.468886	-2.68686
NUP85	19.4599	6.82883	4.28244	2.77164	-1.5108
SNORA18	2.27673	14.1359	1.18697	3.8213	2.63433
PIGG	14.8669	2.19476	3.89403	1.13407	-2.75997
TM9SF4	18.8842	2.09547	4.2391	1.06727	-3.17183
ZNF264	80.4732	2.02449	6.33044	1.01756	-5.31288
BICD1	53.8407	2.18191	5.75063	1.12559	-4.62503
SCARNA2	3.84072	12.0085	1.94138	3.58598	1.64461
RAB5A	79.4275	3.92381	6.31157	1.97226	-4.33931
METTL5	28.3549	50.324	4.82553	5.65317	0.827645
DCAF11	51.615	1.65715	5.68972	0.728704	-4.96101
MIR4444-1	30.9237	18.0205	4.95064	4.17156	-0.779078
ZBED6CL	25.2181	1.99016	4.65638	0.992884	-3.6635
SECTM1	77.5121	1.58804	6.27635	0.667252	-5.6091
THOC7	22966.4	17.1817	14.4872	4.1028	-10.3844
IFNAR1	2.39988	2.66251	1.26296	1.41279	0.149828
LAMTOR5	33.6506	10.3736	5.07256	3.37484	-1.69772
TALDO1	337881	7.87894	18.3662	2.978	-15.3882
B2M	71.168	96.3645	6.15316	6.59043	0.437273
SQLE	64.1587	4.73346	6.00357	2.24289	-3.76068
EIF5A	288.896	22.9792	8.17441	4.52226	-3.65215
SEPHS1	61.6339	6.10243	5.94565	2.60938	-3.33627
NEGR1	417664	32.8287	18.672	5.03689	-13.6351
YTHDC2	26.5364	10.5149	4.7299	3.39436	-1.33554
PLRG1	13.3396	3.5593	3.73765	1.83159	-1.90605
EHD2	250.491	2.36994	7.96861	1.24485	-6.72376
EMC3-AS1	11.1748	2.43503	3.48218	1.28394	-2.19824
SPG7	16.0421	2.3184	4.00379	1.21313	-2.79066
NUP133	32.166	5.05068	5.00746	2.33648	-2.67099
XXYLT1	8.41215	1.69775	3.07247	0.763624	-2.30885
PTCHD3P1	133.958	1.6065	7.06564	0.683916	-6.38172
GRPEL2	8.32393	2.26035	3.05726	1.17654	-1.88072
SLMO2	201.375	25.4544	7.65374	4.66984	-2.9839
INPP5B	945.838	2.17835	9.88545	1.12323	-8.76222
PPID	33.4868	8.04022	5.06552	3.00723	-2.05829
HNRNPK	952.033	15.7612	9.89487	3.9783	-5.91657
UBE2J1	34.4439	3.32205	5.10618	1.73207	-3.3741
TCFL5	41.4871	1.68371	5.37459	0.751644	-4.62295
ELF1	8.38328	1.8984	3.06751	0.924784	-2.14273
FPGT-TNNI3K	4.72822	1.54211	2.2413	0.62491	-1.61639
FAM129B	282.145	5.61765	8.14029	2.48997	-5.65033
SAFB2	96.0063	7.58534	6.58506	2.92321	-3.66184
MIR1292	51.0214	8.95054	5.67303	3.16198	-2.51106
OXA1L	37.633	6.97326	5.23393	2.80183	-2.4321
DNAJC25	11.1762	2.61022	3.48235	1.38417	-2.09818
PSMD12	46.2516	7.91057	5.53143	2.98378	-2.54765
E2F4	40.4692	2.8191	5.33875	1.49523	-3.84352
HSCB	22.7194	3.84775	4.50586	1.94402	-2.56184
MIR4726	64.7935	4.2493	6.01778	2.08723	-3.93055
MEX3D	23.2946	1.60779	4.54192	0.685079	-3.85684
KIAA0232	12.7757	1.38241	3.67533	0.467186	-3.20815
ERCC8	6.41435	1.07502	2.6813	0.104357	-2.57695
NFAT5	26.1424	4.37333	4.70832	2.12873	-2.57959
GPX4	1036.16	7.61149	10.017	2.92818	-7.08885
TAF1D	16.0341	14.1359	4.00307	3.8213	-0.181772
SRGAP2C	117.33	4.68328	6.87442	2.22752	-4.6469
KIAA0368	115.769	9.52685	6.85511	3.252	-3.60311
CCAR2	523.233	4.24962	9.03131	2.08733	-6.94398
PCED1A	16.6013	1.84469	4.05322	0.883378	-3.16984
FBXO3	36.2057	3.98225	5.17814	1.99358	-3.18456
DVL1	89.0757	2.68399	6.47696	1.42438	-5.05258
TYMS	219.991	11.2214	7.7813	3.48818	-4.29312
FAM199X	27.5356	1.94484	4.78322	0.959648	-3.82358
PEF1	10.5914	2.37621	3.40482	1.24866	-2.15616
MCM5	259.049	4.00281	8.01708	2.00101	-6.01607
ZFAS1	43.2991	13.734	5.43627	3.77968	-1.65659
ALG9	23.1762	4.59914	4.53457	2.20136	-2.33321
BTBD10	9.054	2.1674	3.17855	1.11597	-2.06259
BAIAP3	95.9756	3.50637	6.5846	1.80998	-4.77462
RABGGTB	40677.8	8.78119	15.312	3.13442	-12.1775
ANKRD40	10.8266	2.67132	3.43651	1.41756	-2.01895
CALCOCO2	4.913	1.74685	2.2966	0.804756	-1.49185
SNCA	43.399	1.62115	5.43959	0.697013	-4.74258
SPATS2L	55.7052	2.83953	5.79974	1.50565	-4.29409
FAM122B	6.29062	4.00844	2.6532	2.00304	-0.650163
ARHGAP26	91.74	1.99604	6.51948	0.997141	-5.52234
SLC48A1	29.4206	2.32431	4.87876	1.21681	-3.66195
CDK16	156.604	5.3274	7.29098	2.41343	-4.87755
GEMIN6	10.1963	3.37908	3.34998	1.75663	-1.59335
HRAS	47.8403	3.43773	5.58015	1.78146	-3.7987
LINC-PINT	5.95955	1.95435	2.5752	0.966689	-1.60851
JAGN1	18.6938	2.36065	4.22448	1.23918	-2.9853
BSDC1	22.3488	1.67708	4.48213	0.745947	-3.73618
LINC00641	2.26139	2.3344	1.17721	1.22305	0.045842
RNF43	13.9646	1.2724	3.8037	0.347552	-3.45615
NDUFAF1	9.07418	1.8818	3.18177	0.912117	-2.26965
PHF12	74.5069	2.45849	6.2193	1.29777	-4.92153
MAP2K4	33.0256	2.8917	5.04551	1.53192	-3.51359
WSB1	10.0421	1.86051	3.32799	0.895694	-2.4323
MIR943	132.558	1.39421	7.05047	0.479453	-6.57102
ZNF480	14.3521	7.46455	3.84319	2.90006	-0.943133
MAP3K6	23.0507	1.07635	4.52674	0.106154	-4.42058
PROS1	5.12445	2.29605	2.3574	1.19916	-1.15824
PSMB8	47.1011	2.7097	5.55769	1.43813	-4.11956
SOCS4	179.433	1.61858	7.4873	0.694724	-6.79258
HN1	205.367	23.7621	7.68206	4.57059	-3.11146
FAM96A	13.9091	6.2905	3.79796	2.65318	-1.14478
PPP6R2	19.0422	2.00697	4.25113	1.00502	-3.24611
TBCCD1	14.9387	1.31106	3.90098	0.390739	-3.51024
AIF1L	40.5894	2.11856	5.34303	1.08308	-4.25995
AHCTF1	68.389	5.65647	6.09569	2.4999	-3.59579
AP2S1	737.183	8.42111	9.52588	3.07401	-6.45187
ITGA2	104.493	2.39599	6.70727	1.26062	-5.44665
VAT1	59.6902	3.86326	5.89942	1.94982	-3.94961
CCDC14	216.579	1.97104	7.75875	0.978953	-6.77979
TUFM	308.154	9.6265	8.26751	3.26701	-5.0005
WDR26	34.2966	3.86915	5.09999	1.95202	-3.14798
SGSM3	36.5962	2.07011	5.19362	1.04971	-4.14391
NR4A3	40.934	2.38146	5.35523	1.25185	-4.10338
SNORD41	34.8861	2.04332	5.12458	1.03092	-4.09367
TOMM22	25.0202	6.37602	4.64502	2.67266	-1.97236
SOCS3	23.7292	1.20364	4.56859	0.267398	-4.30119
UNKL	40.7743	1.83023	5.34959	0.872025	-4.47757
ZNF839	6.71461	1.51843	2.7473	0.60258	-2.14472
POP4	127.586	1.46259	6.99532	0.54852	-6.4468
SOX15	28.1484	2.97198	4.81498	1.57142	-3.24356
CCNA2	142.347	6.76525	7.15327	2.75814	-4.39513
PPAPDC1B	27.5876	3.47822	4.78595	1.79835	-2.9876
GPR124	7.4721	1.11614	2.90151	0.158524	-2.74299
C19orf44	91.2648	4.06954	6.51199	2.02486	-4.48712
RNU5D-1	9.43135	3.15525	3.23746	1.65776	-1.57971
RUVBL2	331.413	4.29387	8.37248	2.10228	-6.27021
MCAT	92.6819	1.33173	6.53422	0.413296	-6.12092
ARID1B	19.9015	2.67168	4.31481	1.41775	-2.89706
ISCA1	5.8789	2.08305	2.55555	1.0587	-1.49685
RPAP1	255.362	1.72538	7.9964	0.78691	-7.20949
RPL27	205.155	6.10476	7.68057	2.60993	-5.07064
EPN1	171.183	2.82251	7.41939	1.49698	-5.92241
BRICD5	31.3678	2.51478	4.97121	1.33044	-3.64078
WDPCP	8.66859	5.4318	3.1158	2.44143	-0.674366
NIPA2	18.4193	5.10698	4.20315	2.35247	-1.85068
SLC35A1	8.2431	1.51873	3.04319	0.602861	-2.44033
GAL	1188.76	17.8669	10.2152	4.15922	-6.05602
RAVER1	34.5095	3.4251	5.10892	1.77615	-3.33277
RDH11	29.028	4.89654	4.85937	2.29176	-2.56761
SERF2-C15ORF63	710.809	19.1348	9.47332	4.25813	-5.21519
LSMEM2	31.4002	3.3172	4.9727	1.72997	-3.24273
AUH	15.8977	1.54008	3.99075	0.623001	-3.36775
SLC25A39	845.35	15.8201	9.7234	3.98369	-5.73972
EIF3H	167.118	8.14072	7.38472	3.02516	-4.35957
KIF1B	17.9933	2.56595	4.16939	1.35949	-2.8099
MBD2	34.2385	4.3133	5.09755	2.10879	-2.98875
ABHD14B	88755.2	3.48459	16.4375	1.80099	-14.6366
AMOTL2	8.28379	2.49662	3.05029	1.31998	-1.73031
PSRC1	90.025	1.73079	6.49225	0.791427	-5.70083
PIGT	108.508	2.29577	6.76166	1.19898	-5.56268
ALAS1	39.9292	3.19057	5.31937	1.67382	-3.64556
MRPL37	168.221	6.11867	7.39422	2.61322	-4.781
C17orf62	30.1294	1.25126	4.9131	0.323376	-4.58972
PSMA5	19.3303	16.2275	4.2728	4.02036	-0.252431
FARS2	24.3719	3.31065	4.60715	1.72711	-2.88004
CCDC28A	3.37789	1.18799	1.75612	0.248517	-1.5076
PIAS1	149.041	3.58543	7.21957	1.84215	-5.37742
NPHP3	6.87631	1.42716	2.78163	0.513147	-2.26849
PYURF	124.287	4.95743	6.95753	2.30959	-4.64794
TSEN54	44.9677	1.79921	5.49082	0.847364	-4.64345
FBXO7	98.2743	4.1879	6.61874	2.06623	-4.55252
LRRFIP1	55.6495	6.06548	5.7983	2.60062	-3.19767
CNOT2	5.89102	2.73774	2.55852	1.45299	-1.10553
ZC3H14	36.3053	6.79887	5.18211	2.76529	-2.41681
CBX2	90.66	1.66416	6.5024	0.73479	-5.76761
HMGXB4	51.457	1.59214	5.6853	0.670967	-5.01433
TFAP2A-AS1	153.244	10.2249	7.25968	3.35402	-3.90566
RBMXL1	26.7387	2.46564	4.74086	1.30196	-3.4389
ALDH5A1	7.58571	1.79696	2.92328	0.845558	-2.07773
FKTN	2.95999	1.51824	1.56559	0.602395	-0.963197
CRTAP	59.1266	4.15858	5.88573	2.05609	-3.82964
DDX50	18.3182	2.20466	4.19521	1.14056	-3.05465
STYXL1	278.012	1.09678	8.119	0.133274	-7.98573
TRIM16	64.1505	3.23621	6.00339	1.69431	-4.30908
STMN1	16.105	18.9193	4.00944	4.24178	0.232346
BLVRB	78.5306	3.3	6.29518	1.72246	-4.57272
MIR6726	17.8712	1.70051	4.15957	0.765967	-3.3936
CKS2	48.1592	2.92053	5.58974	1.54623	-4.04351
BANF1	65.454	55.2321	6.03241	5.78744	-0.244973
HMBS	121.21	2.01178	6.92136	1.00847	-5.9129
FAM13A	23.887	2.04032	4.57815	1.0288	-3.54936
SLC25A24	20.3304	7.53946	4.34557	2.91446	-1.43111
ACER3	83.9953	1.40585	6.39224	0.491438	-5.9008
SLC25A15	10.2612	1.65214	3.35913	0.72434	-2.63479
GADD45B	56.8548	2.56697	5.82921	1.36006	-4.46915
TDP1	1230.03	2.74301	10.2645	1.45576	-8.80872
C11orf57	18.1424	2	4.18129	1	-3.18129
RFK	39.6155	6.39754	5.30799	2.67752	-2.63047
ZFYVE9	5.0796	1.77958	2.34472	0.831537	-1.51318
TCTN3	32.9761	2.14379	5.04335	1.10017	-3.94318
WIBG	95.4292	1.6475	6.57636	0.720278	-5.85608
DNAJB11	84.2686	7.16101	6.39692	2.84016	-3.55676
GBA2	15.3554	1.42725	3.94067	0.513243	-3.42743
FBRS	27.9363	1.9288	4.80407	0.9477	-3.85637
NDUFB3	6.20249	4.86923	2.63285	2.28369	-0.349154
SNORA16A	11.6847	4.41746	3.54655	2.14322	-1.40334
FMNL1	91.2304	3.79	6.51144	1.9222	-4.58924
CHTOP	634.631	3.04124	9.30977	1.60466	-7.70511
2014-09-07	12.0872	25.0199	3.59541	4.645	1.0496
GRAMD1C	12.7229	2.91696	3.66935	1.54447	-2.12488
MAGEF1	18.8344	1.3294	4.23529	0.41077	-3.82452
CDK18	17.5858	1.98567	4.13634	0.989622	-3.14672
ANXA2	1121.67	3.39068	10.1314	1.76158	-8.36986
HLCS	84.9017	1.29105	6.40772	0.368545	-6.03918
AK1	151.189	4.74618	7.2402	2.24677	-4.99344
MCF2L	100.188	5.77694	6.64656	2.53031	-4.11626
SCARNA22	38.6994	3.44875	5.27424	1.78607	-3.48817
FH	11.302	4.19097	3.49851	2.06728	-1.43122
DGCR8	40708.3	1.82668	15.313	0.869224	-14.4438
GSR	28.8298	4.8882	4.84949	2.2893	-2.56019
HIST1H4B	3.50099	22.7404	1.80776	4.50719	2.69943
FAM20B	4.36645	2.21503	2.12646	1.14733	-0.979135
FAM73B	19.0175	1.63955	4.24926	0.713295	-3.53596
PDCD6	192.532	11.7851	7.58896	3.55889	-4.03007
SNORD72	462.951	5.55801	8.85472	2.47457	-6.38015
SNORA45	1957.44	8.58668	10.9348	3.1021	-7.83266
NEDD8-MDP1	267.67	10.9336	8.06431	3.4507	-4.61361
INTS7	90.181	2.25304	6.49475	1.17187	-5.32288
SNORD61	31.52	1.78068	4.97819	0.832428	-4.14577
BRI3BP	67.2476	3.47308	6.07141	1.79622	-4.27519
HNRNPH1	126.763	27.9303	6.986	4.80376	-2.18224
COX16	4.15428	2.32666	2.0546	1.21826	-0.836341
OBSL1	32.1289	1.32989	5.0058	0.411307	-4.59449
SLC23A1	1.66763	23.249	0.737804	4.5391	3.80129
SLC12A7	49.0712	3.95268	5.6168	1.98283	-3.63398
THAP4	85.717	2.87414	6.42151	1.52313	-4.89838
PPP1R15A	20.1939	1.68221	4.33585	0.750358	-3.58549
MDC1	32.8458	5.34628	5.03764	2.41854	-2.6191
MIR5685	32.3706	10.8357	5.01661	3.43772	-1.57889
LINC00493	2.75163	3.46518	1.46028	1.79293	0.332646
ATP11B	27.1501	1.86837	4.76289	0.901784	-3.8611
FBXO34	36.1444	1.41871	5.1757	0.504585	-4.67112
RB1CC1	33.1756	5.00847	5.05205	2.32437	-2.72768
EIF4E	5.33757	2.2657	2.41618	1.17996	-1.23623
RPE	20.4821	2.95159	4.35629	1.56149	-2.7948
ABHD5	4.24453	6.09809	2.0856	2.60836	0.522754
EXOC4	73.0533	3.53138	6.19088	1.82023	-4.37065
TMBIM1	196.839	1.39454	7.62088	0.479784	-7.14109
HEATR5A	15.4357	8.27815	3.9482	3.04931	-0.898891
TCHP	19.7244	1.23655	4.30191	0.306315	-3.99559
TRMT1	71.2455	2.79087	6.15473	1.48071	-4.67401
ZNF385C	15.9533	1.57001	3.99578	0.650778	-3.345
URGCP	27.4628	1.78061	4.77941	0.832372	-3.94704
SLC35F5	3.70232	6.06321	1.88843	2.60008	0.711653
TRAF6	3.12598	1.05019	1.64431	0.0706504	-1.57366
AXL	29.1827	1.56245	4.86704	0.643805	-4.22324
LMNB1	35.1457	6.76518	5.13528	2.75813	-2.37715
MIR4762	4.66757	3.73321	2.22267	1.90042	-0.322253
CD276	12.6113	1.25017	3.65665	0.322124	-3.33453
CSNK1E	285.604	8.29416	8.15787	3.0521	-5.10578
SRP14	5046.46	7.83372	12.3011	2.9697	-9.33136
NAPA-AS1	56.2735	5.82029	5.81438	2.54109	-3.27329
PIK3C2B	10.3219	2.45087	3.36763	1.2933	-2.07433
C6orf89	44.6337	5.56701	5.48006	2.4769	-3.00316
CCDC117	4.54986	2.07322	2.18582	1.05187	-1.13395
RBM12B-AS1	80.6542	2.19527	6.33368	1.1344	-5.19928
RTN4IP1	15.4738	1.93937	3.95175	0.955584	-2.99617
USP15	171.361	4.89961	7.42089	2.29267	-5.12823
MIR548Z	9.77795	2.141	3.28953	1.09828	-2.19125
RNF31	57.5702	1.76759	5.84725	0.821784	-5.02547
UBN1	25.8094	2.02725	4.68983	1.01952	-3.6703
SLC31A1	30.65	4.52123	4.93781	2.17671	-2.7611
IFT172	10.0843	2.02093	3.33403	1.01502	-2.31902
ST7L	1119.91	3.63876	10.1292	1.86344	-8.26572
CTNNA1	1256.34	20.0475	10.295	4.32535	-5.96966
PKN3	56.9833	1.28865	5.83247	0.36586	-5.46661
CNTD1	46.9612	3.02943	5.5534	1.59905	-3.95435
COMMD1	28.5322	3.73239	4.83452	1.9001	-2.93442
CBX4	151.399	2.28058	7.24221	1.1894	-6.05281
FOXN3	57.5271	1.87369	5.84617	0.905882	-4.94029
C17orf49	21.09	1.98914	4.39849	0.992148	-3.40634
PFKFB2	9.05146	1.89573	3.17815	0.922754	-2.2554
ENTHD1	44.629	4.19104	5.47991	2.06731	-3.4126
MIR6721	13.3194	1.63213	3.73545	0.706752	-3.0287
RNF167	416.383	4.32902	8.70177	2.11404	-6.58772
MIR765	12.4027	1.34164	3.63259	0.423998	-3.20859
PRMT5	82.1534	4.66132	6.36025	2.22074	-4.13951
DCAF4	11.2741	570.254	3.49494	9.15546	5.66052
LCLAT1	14.807	2.98922	3.88821	1.57977	-2.30844
TSKU	13.9853	1.59255	3.80584	0.671343	-3.1345
PDLIM1	81.0186	9.08644	6.34018	3.18372	-3.15647
ATPIF1	421.507	14.3909	8.71941	3.84708	-4.87233
ETV3	4.04113	1.20795	2.01476	0.272561	-1.7422
WDFY3	14.4476	2.34636	3.85276	1.23042	-2.62233
CEP63	4.65838	2.5136	2.21983	1.32976	-0.890073
RNF126	110.96	1.49189	6.7939	0.577141	-6.21676
MIR4741	42.5264	5.63324	5.41029	2.49396	-2.91632
DPM1	39.0617	3.70832	5.28768	1.89077	-3.39692
CLIC4	219.569	9.1119	7.77853	3.18775	-4.59078
WDR92	9.22231	1.95351	3.20513	0.966065	-2.23906
ANKH	27.3986	6.16792	4.77603	2.62478	-2.15125
THUMPD3	10.9213	2.70267	3.44907	1.43439	-2.01468
BIRC6	284.61	5.50545	8.15284	2.46086	-5.69198
RFT1	133.422	2.40693	7.05985	1.26719	-5.79266
POLR1B	5.28462	2.94666	2.4018	1.55908	-0.842717
TACC1	23.934	2.34823	4.58099	1.23158	-3.34942
SH3PXD2B	25.315	2.71101	4.66192	1.43883	-3.22309
SAMHD1	6.60287	4.29992	2.72309	2.10431	-0.618785
EPC2	15.0756	3.62488	3.91414	1.85794	-2.05621
CAPNS1	318.998	10.5482	8.31741	3.39892	-4.91849
NLK	33.3131	2.90277	5.05802	1.53743	-3.52059
MDM2	51777.3	3.68972	15.66	1.88351	-13.7765
SNORD110	51.0214	8.95054	5.67303	3.16198	-2.51106
SDF4	40747.5	4.8529	15.3144	2.27885	-13.0356
SNHG15	11.1553	75.9871	3.47966	6.24768	2.76803
TAP2	6700.02	2.48549	12.7099	1.31353	-11.3964
IPPK	56.7819	2.32149	5.82736	1.21505	-4.61231
MIR4656	17.0933	1.47304	4.09536	0.558802	-3.53656
EFHD2	283.245	3.50963	8.1459	1.81132	-6.33459
GNAI1	12.126	3.57267	3.60003	1.837	-1.76302
AKT2	52.1166	10.4086	5.70367	3.3797	-2.32397
EGFR	17.9113	3.12579	4.1628	1.64422	-2.51858
VPS4B	4.67511	3.00686	2.225	1.58826	-0.636743
ZDHHC3	47.9028	2.4081	5.58204	1.2679	-4.31414
GALNT6	20.2722	2.8664	4.34143	1.51924	-2.82219
SLC25A4	34.9582	5.72791	5.12756	2.51801	-2.60955
CYB5B	33.3402	18.1352	5.05919	4.18072	-0.878464
NDRG1	1045.61	5.2515	10.0301	2.39273	-7.6374
FARP2	53.3498	2.34415	5.73741	1.22906	-4.50835
CLASP1	17.2669	7.3892	4.10994	2.88542	-1.22452
MRPL46	135.174	6.07189	7.07867	2.60215	-4.47653
MAPKAPK3	26.8389	2.25721	4.74625	1.17454	-3.57171
LDHAL6B	7.29685	2.95273	2.86727	1.56205	-1.30522
AFAP1	56.9474	2.7835	5.83156	1.4769	-4.35466
PRKD2	14.1683	2.36105	3.82459	1.23943	-2.58516
PAPD7	122.834	1.79158	6.94057	0.841236	-6.09933
ZFP36L1	18.2791	1.8153	4.19212	0.860212	-3.33191
TMX3	655.244	1.35276	9.35589	0.435906	-8.91998
SEC22C	128.63	4.15921	7.00709	2.05631	-4.95078
HIST1H2AJ	16.7596	6.81239	4.06692	2.76816	-1.29875
EMC10	20.2011	1.29669	4.33636	0.374839	-3.96152
WDR74	130.62	6.3419	7.02923	2.66492	-4.36431
FAM134A	25.7792	1.70998	4.68814	0.773979	-3.91416
PCNP	1701.51	49.8075	10.7326	5.63829	-5.0943
DNPEP	37.9742	1.41528	5.24695	0.501088	-4.74586
CREB1	19.7452	3.75197	4.30343	1.90765	-2.39578
FANCM	20.5141	1.97379	4.35855	0.980972	-3.37757
NAA38	87.5099	11.4843	6.45137	3.5216	-2.92978
RPS3A	46.3289	4.31169	5.53384	2.10825	-3.42559
MXRA7	61.9893	2.26973	5.95395	1.18252	-4.77142
LGALS3	219.192	12.9465	7.77605	3.69448	-4.08157
GLT8D1	14.5206	6.53566	3.86003	2.70833	-1.1517
CFL2	10.7631	4.2839	3.42802	2.09893	-1.32909
TMPRSS3	1524.58	1.55166	10.5742	0.633808	-9.94039
C4orf32	67.7706	1.39183	6.08259	0.476983	-5.6056
DHX38	39.077	2.44925	5.28825	1.29234	-3.99591
BTBD1	17.8553	6.02789	4.15828	2.59165	-1.56662
SKIV2L2	15.1131	4.07064	3.91773	2.02526	-1.89247
TARS2	45.3465	2.43219	5.50292	1.28225	-4.22067
ABCF1	231.724	12.4062	7.85626	3.633	-4.22327
CDT1	41.4707	2.70831	5.37402	1.43739	-3.93663
FCF1	4.70306	2.64407	2.2336	1.40276	-0.830841
SMARCA4	364.874	12.3006	8.51125	3.62066	-4.89059
2014-09-02	132.576	15.5488	7.05068	3.95874	-3.09194
SOHLH2	427.71	3.57528	8.74049	1.83806	-6.90243
LRP8	281.536	3.1799	8.13717	1.66898	-6.46819
MRPL14	96.3984	14.2659	6.59094	3.83449	-2.75644
CENPW	13.1355	6.97495	3.7154	2.80218	-0.913216
GPATCH3	8.41456	1.07302	3.07289	0.101684	-2.9712
ZBTB21	17.476	1.42172	4.1273	0.507632	-3.61967
AGL	44.4395	4.00505	5.47377	2.00182	-3.47195
ZDHHC20	7.64116	3.13351	2.93379	1.64778	-1.28601
NFE2L3	61.4388	11.423	5.94108	3.51387	-2.42721
QRICH2	3.70436	1.14719	1.88922	0.198111	-1.69111
CCNB1IP1	10.0332	14.6841	3.32671	3.87618	0.549473
TMEM43	44.5924	1.53309	5.47873	0.616442	-4.86229
RNU5E-1	9.43135	3.15525	3.23746	1.65776	-1.57971
TTL	28.7356	4.09711	4.84477	2.03461	-2.81016
STAT5B	47.4361	2.46257	5.56792	1.30016	-4.26775
VIMP	24.331	3.49212	4.60472	1.8041	-2.80062
SSB	159.654	63.575	7.3188	5.99039	-1.32842
MINOS1-NBL1	46.7784	16.285	5.54777	4.02547	-1.5223
MIR93	87.3324	8.86166	6.44845	3.14758	-3.30087
SKI	28.7116	9.5797	4.84356	3.25998	-1.58358
TMEM50B	106.183	4.7321	6.73041	2.24248	-4.48793
ARHGEF4	11.6222	2.15728	3.53882	1.10921	-2.4296
DEGS1	55.5735	8.71232	5.79632	3.12306	-2.67327
ATXN7L3	8.38271	1.33189	3.06742	0.413475	-2.65394
TBL1XR1	14.0173	9.6462	3.80914	3.26996	-0.539176
FAIM	18.2539	3.83835	4.19014	1.94049	-2.24965
G6PD	92.5166	2.4301	6.53164	1.28101	-5.25063
SZT2	21.5018	2.97619	4.42639	1.57346	-2.85292
ANKRD36	2.24187	3.496	1.1647	1.80571	0.641003
DPH7	33.3182	1.78028	5.05824	0.8321	-4.22614
NUDC	443.885	2.37765	8.79404	1.24954	-7.54451
PPP2R2A	95.0485	5.09639	6.57059	2.34948	-4.22112
EIF3J	41.4494	14.2231	5.37328	3.83016	-1.54312
BCAT2	31.635	3.37892	4.98345	1.75656	-3.22689
MFN1	7.50291	4.48472	2.90745	2.16502	-0.742431
RTCA	29.6519	2.79691	4.89006	1.48383	-3.40622
FAM134C	5.39783	1.54848	2.43238	0.630853	-1.80153
ZNF865	21.4005	1.03392	4.41958	0.0481315	-4.37144
RTEL1-TNFRSF6B	107.448	1.92144	6.7475	0.942184	-5.80531
LPCAT4	26.67	3.41665	4.73715	1.77258	-2.96456
SCLT1	6.83898	1.68177	2.77378	0.74998	-2.0238
TMEM52B	7.66119	2.40169	2.93757	1.26405	-1.67352
CAMSAP2	17.4007	3.74161	4.12108	1.90366	-2.21742
LOC493754	278.872	2.33427	8.12346	1.22297	-6.90049
ACSL1	43.029	1.83925	5.42724	0.879114	-4.54812
ABCC5	4868.59	2.06628	12.2493	1.04704	-11.2023
RBBP7	245.046	9.8431	7.93691	3.29911	-4.63779
ABL1	26.4497	2.19523	4.72518	1.13437	-3.59081
PTPRG	44.7664	8.35905	5.48435	3.06334	-2.42101
FAM206A	9.63476	2.79809	3.26825	1.48444	-1.78381
NCOR1	163.714	6.20106	7.35503	2.63251	-4.72252
MOCOS	46.8927	6.56355	5.55129	2.71448	-2.83681
PRDM10	6.02986	1.33997	2.59212	0.422201	-2.16992
SPINK4	73.1984	4.79404	6.19374	2.26124	-3.9325
CMTR1	25.349	3.73766	4.66386	1.90214	-2.76172
TXNRD1	6069.18	39.6251	12.5673	5.30834	-7.25894
UBE2H	129.963	2.30324	7.02195	1.20367	-5.81828
SRGAP1	6.5457	4.89018	2.71055	2.28989	-0.420658
SLC16A4	8.48924	1.17203	3.08564	0.229003	-2.85663
SLC6A8	24.6604	2.99539	4.62412	1.58274	-3.04138
CCNE2	14.0124	3.6715	3.80863	1.87637	-1.93226
CDC45	35.297	3.46409	5.14147	1.79248	-3.349
MIR6825	18.2719	1.4269	4.19155	0.512884	-3.67867
CWC22	18.7943	2.28137	4.23222	1.1899	-3.04232
MBTD1	28.2654	2.73589	4.82096	1.45201	-3.36896
PPP1CB	263.522	18.5598	8.04178	4.21411	-3.82768
USP33	194.463	6.51156	7.60335	2.703	-4.90035
MAP3K12	16.8641	1.42704	4.07588	0.513021	-3.56286
ARF5	287.822	7.00301	8.16903	2.80798	-5.36106
PAAF1	278.933	10.5166	8.12377	3.39459	-4.72918
CCT3	355.959	24.0245	8.47557	4.58643	-3.88913
SLC3A2	221.3	8.53702	7.78986	3.09373	-4.69613
RAD50	23.4355	3.94409	4.55062	1.97969	-2.57093
IER5	37.4928	2.13768	5.22854	1.09604	-4.1325
MBTPS2	30.2578	3.93095	4.91924	1.97488	-2.94436
MTHFD1L	79089.8	7.27448	16.2712	2.86284	-13.4084
TSPYL1	33.4012	5.05714	5.06183	2.33832	-2.72351
NCL	2223.76	137.757	11.1188	7.10598	-4.0128
PSMD10	41.1863	2.67536	5.36409	1.41973	-3.94436
GUF1	5.79978	2.34743	2.536	1.23108	-1.30491
WDR44	13.4757	3.74797	3.75229	1.90611	-1.84618
HCG18	11.6066	2.00443	3.53687	1.00319	-2.53368
C5orf30	10.8684	1.81292	3.44207	0.858311	-2.58376
PRKRIP1	21.8509	1.24985	4.44962	0.321761	-4.12786
LOC653653	5.76102	2.79203	2.52632	1.48131	-1.04501
MED21	2.29177	2.2825	1.19647	1.19061	-0.00585055
ZBTB10	2.12122	1.3014	1.0849	0.380064	-0.704833
DCAF13	9.96935	3.44305	3.3175	1.78369	-1.53381
SNORD1B	73.5597	6.61301	6.20084	2.72531	-3.47554
SPTBN2	20.8029	1.98686	4.37872	0.990487	-3.38823
HTRA1	63.6121	3.01936	5.99123	1.59424	-4.39699
BHLHE40	191.614	3.6039	7.58206	1.84956	-5.7325
RNF111	8.68021	3.20324	3.11773	1.67953	-1.4382
ATP2B4	5.50582	3.38421	2.46096	1.75882	-0.702137
IST1	17.3995	2.1741	4.12097	1.12042	-3.00055
CRAMP1L	33.2677	2.13822	5.05605	1.09641	-3.95965
KIAA0895	39.0782	9.02668	5.28829	3.1742	-2.1141
KANSL3	13.8942	1.5037	3.79642	0.588517	-3.2079
RAB22A	12.43	1.40214	3.63576	0.487636	-3.14812
TARDBP	9.5261	12.1432	3.25189	3.60208	0.350196
STAU1	97.4875	22.9441	6.60715	4.52005	-2.0871
CHMP1A	20.9677	1.70454	4.3901	0.769387	-3.62071
DDX21	82.0238	12.6115	6.35797	3.65667	-2.7013
LRSAM1	60.7653	3.34816	5.92518	1.74337	-4.18181
ZNF160	7.71579	2.65291	2.94781	1.40757	-1.54024
MIR1273H	3058.02	5.96396	11.5784	2.57627	-9.00211
MTO1	9.88247	1.99127	3.30487	0.993689	-2.31118
DHX29	15.1131	3.92386	3.91773	1.97227	-1.94546
HADHB	91.5186	10.0746	6.51599	3.33265	-3.18334
MIR5581	25.9824	2.68739	4.69946	1.42621	-3.27326
ADAR	45.5757	9.4452	5.51019	3.23958	-2.27061
RP3-323P13.2	30.9391	2.92688	4.95136	1.54936	-3.402
PLXNB2	96.6689	2.49432	6.59498	1.31865	-5.27633
NUMB	11.9231	2.28986	3.57569	1.19526	-2.38043
TNIP1	45.1178	2.26653	5.49563	1.18048	-4.31514
TM9SF2	8.95083	7.40913	3.16202	2.8893	-0.272718
CCDC85C	587.25	1.82194	9.19783	0.865479	-8.33235
NSFL1C	61.752	2.2675	5.94841	1.1811	-4.76731
RHOG	19.9003	2.13046	4.31472	1.09116	-3.22355
MED15	110.469	1.85979	6.7875	0.895136	-5.89236
MTPN	203.48	16.3495	7.66874	4.03117	-3.63757
CANT1	22.0536	1.54373	4.46294	0.626416	-3.83653
LIN9	7.80402	1.93565	2.96422	0.952822	-2.0114
C1orf105	22.4427	1.35018	4.48817	0.433157	-4.05501
UNC50	9.02636	1.81808	3.17414	0.862412	-2.31173
C21orf33	125.674	2.53717	6.97354	1.34322	-5.63031
RUNX2	187.844	4.30446	7.55339	2.10583	-5.44756
RP11-367J11.2	36.8027	1.85694	5.20174	0.892927	-4.30881
BRE	18.8128	8.01547	4.23364	3.00279	-1.23085
SNX22	366.407	20.9283	8.5173	4.38738	-4.12992
MBNL3	331.534	4.16803	8.37301	2.05937	-6.31365
ODC1	43.1275	237.963	5.43053	7.89459	2.46406
ZFYVE16	4595.33	2.259	12.166	1.17568	-10.9903
MIR1226	51.2031	2.99423	5.67816	1.58218	-4.09598
LOC100287944	13.5797	1.84536	3.76338	0.883898	-2.87948
SYNJ2BP	6.28219	1.34855	2.65127	0.431414	-2.21985
POLE	21.9277	3.4434	4.45468	1.78384	-2.67085
THRA	20.246	1.88443	4.33956	0.914128	-3.42543
TBC1D22A	16.9126	2.3863	4.08003	1.25477	-2.82526
PTGES2	153.983	3.61433	7.26663	1.85373	-5.4129
HIP1R	47.5587	1.74683	5.57164	0.804739	-4.7669
TMUB1	101.131	2.21646	6.66008	1.14826	-5.51182
EMC6	47.7334	5.51769	5.57693	2.46406	-3.11286
COL4A6	45.9109	2.92975	5.52077	1.55078	-3.96999
TOMM70A	43.5301	7.76912	5.44394	2.95775	-2.48619
NAB1	40.0893	3.44882	5.32515	1.7861	-3.53904
TRMT10A	16.4174	1.60373	4.03715	0.681427	-3.35573
TRPM3	196.173	1.35196	7.61598	0.435052	-7.18093
FECH	22.3837	1.7637	4.48438	0.818601	-3.66578
RAP2A	7.16392	2.02149	2.84075	1.01542	-1.82533
AZIN1	15.3322	5.72331	3.93849	2.51685	-1.42164
ASB14	4.40763	2.02115	2.14	1.01518	-1.12482
CRIP1	93.9254	9.59382	6.55344	3.26211	-3.29134
TMEM64	7.17985	1.80757	2.84395	0.854048	-1.98991
CDC42EP4	21.1745	2.50271	4.40426	1.32349	-3.08076
ARG2	12.8298	2.06902	3.68143	1.04895	-2.63248
NOL7	366.171	8.28191	8.51638	3.04996	-5.46641
BRMS1L	5.35033	2.76273	2.41963	1.46609	-0.953536
ASH2L	53.9136	2.69861	5.75258	1.43222	-4.32036
PANK2	29.19	3.41072	4.8674	1.77007	-3.09733
SLC1A3	22.2793	4.77813	4.47763	2.25645	-2.22118
CABYR	14.4805	2.27585	3.85604	1.18641	-2.66964
MIR3173	9.35638	3.25965	3.22595	1.70472	-1.52123
RNF139	14.9999	2.48144	3.90688	1.31118	-2.5957
BCL7B	53.7674	4.68269	5.74866	2.22734	-3.52132
TOMM5	736.643	19.4998	9.52482	4.28539	-5.23943
ARL6IP4	189.823	5.86651	7.56851	2.5525	-5.01601
RPL35A	687.824	18.0723	9.4259	4.17571	-5.25019
CCDC157	40.2576	3.13626	5.33119	1.64905	-3.68215
C2orf68	60.1356	1.5027	5.91015	0.587557	-5.32259
SLC41A1	10.3132	1.09614	3.36642	0.132432	-3.23399
RPL23P8	4609.37	41.7366	12.1704	5.38324	-6.78711
CHP1	11.4088	11.1903	3.51207	3.48417	-0.0279016
ZCCHC2	4.30765	3.92082	2.1069	1.97116	-0.135745
MAP4K2	15.4381	1.09943	3.94842	0.136749	-3.81167
ACAP2	10.7461	3.56881	3.42574	1.83544	-1.5903
C11orf48	93.6642	5.10999	6.54943	2.35332	-4.19611
ELOVL1	14.3647	2.30517	3.84446	1.20487	-2.63958
SLC39A10	7.76081	8.72316	2.95621	3.12485	0.168644
CDCA2	22.724	3.52325	4.50614	1.81691	-2.68924
DTD2	5.46786	2.20939	2.45097	1.14365	-1.30733
ACP1	58.3572	16.7406	5.86684	4.06528	-1.80156
PTGFRN	4.67157	1.9343	2.22391	0.951812	-1.2721
ZMYM2	9.40208	4.3342	3.23298	2.11577	-1.11721
GUCD1	12.0559	3.06449	3.59167	1.61565	-1.97602
KIAA1586	9.81157	3.87429	3.29448	1.95393	-1.34055
CHCHD6	25.5381	2.17463	4.67458	1.12077	-3.55381
SLC2A4RG	31.1919	1.53449	4.9631	0.617764	-4.34534
LPL	282.08	2.67229	8.13996	1.41808	-6.72188
FBXL3	16.2446	5.6454	4.02189	2.49708	-1.52481
MPHOSPH9	7.81595	2.9099	2.96642	1.54097	-1.42545
CLEC2D	218.439	16.9778	7.77109	4.08558	-3.68551
HIST1H3D	69.4895	17.173	6.11872	4.10207	-2.01666
FAM168A	7.68079	3.7112	2.94125	1.89189	-1.04937
TBC1D15	8.96458	3.41168	3.16424	1.77048	-1.39375
RASA1	2.77679	3.46186	1.47342	1.79155	0.318129
PHKG1	29.392	12.4233	4.87735	3.63498	-1.24237
MRPS21	46.5487	15.9352	5.54067	3.99414	-1.54652
CHADL	11.8923	1.15848	3.57196	0.212233	-3.35972
NONO	484.157	13.6251	8.91933	3.7682	-5.15113
IMPA1	6.58655	3.08164	2.71952	1.6237	-1.09582
NPM3	150.941	4.66993	7.23785	2.2234	-5.01445
ITCH	57.0487	4.07064	5.83412	2.02525	-3.80887
ARPC5L	95.4368	6.85694	6.57647	2.77756	-3.79891
STRA13	95.7188	4.58767	6.58073	2.19776	-4.38297
EXO1	17.8319	2.04121	4.15639	1.02942	-3.12696
RPP25	27.3338	1.41586	4.77261	0.501684	-4.27093
TANGO6	48.2674	2.252	5.59298	1.17121	-4.42177
KIRREL	436.143	2.58433	8.76866	1.36979	-7.39886
HELZ	19.0451	2.50818	4.25135	1.32664	-2.92471
ZMIZ2	76.6877	1.32745	6.26092	0.408658	-5.85226
TET1	3.94595	3.69906	1.98037	1.88716	-0.093214
PTRH2	12.433	21.6176	3.6361	4.43414	0.798034
DMD	43.6743	5.47449	5.44871	2.45272	-2.99599
SNORA33	202.119	8.763	7.65906	3.13143	-4.52764
NDUFA12	102.578	12.7678	6.68057	3.67444	-3.00613
STAMBP	14.939	2.28619	3.90101	1.19294	-2.70806
STAMBPL1	46.7818	4.42169	5.54788	2.1446	-3.40328
MIR6879	126.025	4.30821	6.97756	2.10709	-4.87047
KLHL20	14.3845	1.54426	3.84644	0.62692	-3.21952
TCF20	20.141	2.90066	4.33206	1.53638	-2.79568
MIR555	5.639	4.09331	2.49544	2.03327	-0.462171
SRM	356.122	11.3807	8.47623	3.50852	-4.96771
MIR8066	15.3628	1.28584	3.94136	0.362717	-3.57865
MIR199A1	88.0161	3.30912	6.4597	1.72645	-4.73325
MRPS6	37.9071	4.90052	5.2444	2.29293	-2.95146
SNX8	38.1121	3.08086	5.25218	1.62333	-3.62884
CHURC1	6.9337	1.66183	2.79362	0.732777	-2.06085
SARNP	28.5232	2.18766	4.83406	1.12939	-3.70467
TIMM50	90.5718	1.94368	6.50099	0.958791	-5.5422
MIR4800	124.687	2.86004	6.96217	1.51604	-5.44613
HDAC1	83.7985	4.02645	6.38885	2.00951	-4.37934
KLC2	59.0055	3.47932	5.88278	1.79881	-4.08397
CNIH1	1495.49	12.656	10.5464	3.66175	-6.88465
SMARCAD1	10.9368	5.11337	3.45112	2.35427	-1.09685
OIP5-AS1	7947.96	5.22253	12.9564	2.38475	-10.5716
FNDC3B	158.352	4.87219	7.30699	2.28457	-5.02242
LOC101927124	5.46786	2.20939	2.45097	1.14365	-1.30733
VMA21	12.9012	4.69088	3.68944	2.22986	-1.45958
JAKMIP3	3.44463	1.03459	1.78435	0.0490592	-1.73529
BLZF1	3.21926	1.91006	1.68673	0.933618	-0.753111
GNG12-AS1	1544.47	10.1596	10.5929	3.34477	-7.24813
SUZ12P1	12.6264	2.30776	3.65837	1.2065	-2.45188
CAV2	74.9106	2.66379	6.2271	1.41348	-4.81362
AREL1	60.1864	1.65514	5.91137	0.726949	-5.18442
DUS1L	207.03	5.14182	7.6937	2.36228	-5.33142
RP11-545I5.3	16.064	1.92743	4.00576	0.946678	-3.05908
NEK9	16.9195	11.7375	4.08061	3.55305	-0.527557
WARS2	10.2098	1.84512	3.35188	0.883715	-2.46817
NEURL1B	914.749	10.581	9.83723	3.40341	-6.43383
TMEM183B	141.048	3.69533	7.14004	1.8857	-5.25433
MINOS1	44.536	16.285	5.4769	4.02547	-1.45143
ASF1A	7.11764	5.04408	2.8314	2.33459	-0.496809
TOMM40	79.2799	1.81798	6.30888	0.862336	-5.44655
MBNL1-AS1	6.41773	5.50427	2.68206	2.46055	-0.221512
TUBGCP5	13.9063	1.93636	3.79767	0.953343	-2.84432
IGSF6	17.0065	1.85343	4.08801	0.890194	-3.19782
C22orf15	698.206	11.1432	9.44751	3.47809	-5.96942
TPPP	20.4454	1.55733	4.3537	0.63907	-3.71463
ADNP	18.7221	4.91247	4.22667	2.29645	-1.93023
2014-09-11	242.368	30.1751	7.92105	4.91529	-3.00577
UST	14.0038	1.54377	3.80774	0.626462	-3.18128
MBOAT7	37.4408	3.89098	5.22654	1.96013	-3.26641
SNRPB2	95.4222	13.6631	6.57625	3.77221	-2.80404
ERICH1	37.6727	1.2908	5.23545	0.368271	-4.86718
MIR6782	79.5476	4.0728	6.31375	2.02602	-4.28773
PMS1	5.1803	5.88919	2.37304	2.55807	0.185032
EIF3E	8.60609	21.0858	3.10536	4.3982	1.29284
LOC100288637	3.03863	2.84346	1.60342	1.50765	-0.0957735
RPL31	258.327	75.3364	8.01305	6.23528	-1.77778
MKX	14.2394	1.91268	3.83182	0.935596	-2.89622
RAB28	4.98182	2.56144	2.31667	1.35696	-0.959716
SLC25A51	16.1913	3.35217	4.01715	1.7451	-2.27205
TFCP2	20.4251	3.08429	4.35227	1.62494	-2.72733
KDELR2	76.8538	16.5545	6.26404	4.04916	-2.21489
PKP3	40.7462	1.61244	5.34859	0.689241	-4.65935
RPN2	109.745	10.6805	6.77801	3.4169	-3.36111
SH3GL2	7.74383	1.33592	2.95305	0.417834	-2.53521
SFMBT1	6.58093	1.93874	2.71829	0.955123	-1.76317
SDF2L1	165.019	9.78917	7.36649	3.29119	-4.0753
HIBADH	33.6849	4.83279	5.07403	2.27286	-2.80117
DEK	192.893	25.1795	7.59165	4.65418	-2.93747
C12orf23	55.081	7.07077	5.78348	2.82187	-2.96162
PSPC1	45.9828	2.15501	5.52302	1.10769	-4.41533
UPF2	45.4391	4.14351	5.50586	2.05086	-3.45501
SORBS3	40.7899	1.82923	5.35014	0.871233	-4.47891
JPH1	18.3951	2.30687	4.20125	1.20593	-2.99531
TERF1	17.1372	2.20271	4.09906	1.13928	-2.95978
SNORD62A	54.0209	8.47491	5.75545	3.0832	-2.67225
GSE1	48.2253	2.50739	5.59172	1.32619	-4.26553
EFR3A	36.526	2.85241	5.19085	1.51218	-3.67867
NINJ1	90.4678	1.6862	6.49933	0.753771	-5.74556
SEC61A2	418.258	2.0569	8.70825	1.04047	-7.66778
SFXN4	33.7896	3.23407	5.07851	1.69335	-3.38516
ZNF703	9.96262	2.58	3.31653	1.36737	-1.94915
UBAP2	76.7442	3.63501	6.26199	1.86196	-4.40003
CDKN2AIPNL	68.397	1.30724	6.09586	0.386524	-5.70934
OST4	84.6001	28.494	6.40259	4.83258	-1.57
HLA-C	3127.82	16.5143	11.6109	4.04564	-7.5653
BBIP1	12.0871	3.04287	3.5954	1.60543	-1.98997
PLA2G12A	89.7356	1.70008	6.48761	0.765598	-5.72201
SBDSP1	61.9693	3.87142	5.95348	1.95286	-4.00062
PITPNC1	42.3351	1.42433	5.40378	0.510283	-4.8935
HAUS3	1.69663	1.82667	0.762672	0.869216	0.106544
RSF1	25.7121	4.03855	4.68438	2.01384	-2.67054
MIR4714	18.5025	1.20866	4.20965	0.273402	-3.93625
MYLK3	5.29624	2.14398	2.40497	1.10029	-1.30467
NCOA7	186.567	10.266	7.54355	3.3598	-4.18375
LIN7C	12.4514	6.18384	3.63824	2.6285	-1.00974
CCP110	7.01014	1.52137	2.80944	0.605371	-2.20407
AC104134.2	2.49614	2.66282	1.3197	1.41295	0.0932505
CEP128	14.1981	3.13402	3.82762	1.64802	-2.17961
HMGXB3	14.5469	1.84054	3.86264	0.880129	-2.98252
WDR83	86.3063	4.4448	6.43139	2.15212	-4.27928
SNORA71C	23.4811	2.69231	4.55343	1.42884	-3.12458
RABL5	16.6449	1.16522	4.05701	0.220609	-3.8364
STX6	34.1702	1.98052	5.09467	0.985879	-4.10879
HIST1H1C	704.173	62.6674	9.45979	5.96964	-3.49014
CIDEB	9.634	1.44718	3.26813	0.533239	-2.7349
CASP4	33.9525	2.07748	5.08545	1.05483	-4.03061
PDK3	39.1	2.06677	5.2891	1.04738	-4.24172
MIR6786	147.712	2.3907	7.20664	1.25743	-5.94921
TPR	29.8761	8.50685	4.90092	3.08863	-1.81229
MTX2	6.4913	13.4721	2.69851	3.7519	1.0534
HIST1H2BH	14.4647	6.17528	3.85446	2.6265	-1.22796
LYRM7	33.2949	2.72926	5.05723	1.44851	-3.60872
BRD3	30.4545	2.70506	4.92858	1.43566	-3.49292
HIST1H2BO	25.4202	2.683	4.6679	1.42384	-3.24406
BCYRN1	4687.85	15.4175	12.1947	3.9465	-8.24821
METTL17	22.98	4.457	4.52231	2.15607	-2.36623
LOC644961	6456025	6.25206	22.6222	2.64433	-19.9779
CDC20B	7.21239	2.83085	2.85048	1.50124	-1.34924
TNPO2	35.1201	2.06831	5.13423	1.04845	-4.08578
MCPH1	60.1031	2.19358	5.90937	1.13329	-4.77608
FBXL4	11.9035	2.71928	3.57332	1.44322	-2.13009
C9orf3	175.321	1.77681	7.45386	0.829289	-6.62457
SYNM	5.81405	1.14227	2.53954	0.191904	-2.34764
PTDSS2	69.8709	1.18958	6.12662	0.250458	-5.87616
NFU1	27.8015	2.46038	4.79709	1.29888	-3.49821
BMP2K	236.967	1.91572	7.88854	0.937887	-6.95066
C18orf61	3.11483	3.32855	1.63915	1.73489	0.0957427
MAPK4	216.631	3.47342	7.7591	1.79636	-5.96274
SLC25A23	28.3961	3.9033	4.82762	1.96469	-2.86293
HINT1	2923.98	183.102	11.5137	7.51651	-3.99721
GLP2R	37.2167	1.7893	5.21788	0.839399	-4.37848
SETD4	10.6501	5.35778	3.41279	2.42164	-0.991152
CHCHD2	488.776	18.1815	8.93303	4.1844	-4.74863
DYNLT3	13.6453	8.42573	3.77034	3.0748	-0.695533
RHOBTB1	420.029	2.65254	8.71434	1.40737	-7.30697
FLII	69.6649	4.04326	6.12236	2.01552	-4.10684
RPL38	647.481	42.0696	9.33869	5.39471	-3.94399
SUMO1P3	86.5174	3.43536	6.43492	1.78046	-4.65446
RPS16	1979.15	16.1824	10.9507	4.01635	-6.93432
AP2A2	21.4845	2.01273	4.42522	1.00915	-3.41607
CSNK2A1	173.316	3.16907	7.43727	1.66406	-5.77321
ZBTB46	31.1919	1.53449	4.9631	0.617764	-4.34534
MAP7D1	129.692	2.98458	7.01895	1.57753	-5.44142
DDX56	137.911	3.63993	7.10759	1.86391	-5.24368
MIR6892	136.312	9.44697	7.09077	3.23985	-3.85092
MRPS18B	160.767	7.71981	7.32883	2.94857	-4.38027
RPL14	983.289	30.9876	9.94147	4.95362	-4.98785
CYR61	42.9191	2.82983	5.42355	1.50072	-3.92283
MIR4664	44.8372	3.58409	5.48662	1.84161	-3.64502
TMEM208	17.3895	2.73759	4.12014	1.45291	-2.66724
C1orf86	95.0615	14.1508	6.57079	3.82281	-2.74798
TMOD3	15.3547	8.55506	3.94061	3.09678	-0.843835
EEA1	1.74605	3.09616	0.804095	1.63048	0.826385
ADCK5	10.6154	1.56094	3.40809	0.642415	-2.76567
HRSP12	16.1014	3.2176	4.00911	1.68598	-2.32312
DDX20	36980.2	2.32719	15.1745	1.21859	-13.9559
KTN1	171.358	16.0981	7.42087	4.00882	-3.41205
ARL5A	29.3418	6.57028	4.87488	2.71595	-2.15893
PHKB	104.753	5.70708	6.71085	2.51275	-4.19809
CCT6A	203.331	25.1368	7.66769	4.65173	-3.01596
RBAK	1601.3	1.89892	10.645	0.925179	-9.71985
KMT2C	259.495	52.8685	8.01956	5.72434	-2.29522
LAPTM4B	24.9429	21.9163	4.64056	4.45393	-0.186631
TMEM147	117.45	6.24052	6.87591	2.64167	-4.23424
ITGB5	45.7589	2.78456	5.51598	1.47745	-4.03853
YIPF3	51.4021	3.1296	5.68376	1.64598	-4.03778
FKBP2	502.325	8.36342	8.97248	3.06409	-5.90838
TYMP	42.5181	1.69713	5.41001	0.763097	-4.64691
XPO7	10.8633	2.89398	3.44138	1.53305	-1.90833
NEK2	10.0517	8.32217	3.32937	3.05696	-0.272412
ARID1A	24.1614	2.36579	4.59464	1.24232	-3.35231
RPL23AP82	18.6469	1.16563	4.22086	0.221116	-3.99975
RRAGB	4.35823	1.51005	2.12374	0.594596	-1.52915
HIST2H2BE	30.0325	9.22457	4.90845	3.20548	-1.70297
RCN2	81.4241	3.26701	6.34738	1.70797	-4.63941
STARD7	13.5837	7.18024	3.7638	2.84403	-0.919767
SHMT2	125.61	5.94712	6.9728	2.57219	-4.40061
NDUFA5	140.027	12.3417	7.12956	3.62548	-3.50409
UQCRH	16.6823	16.0593	4.06025	4.00534	-0.0549047
FLVCR2	23.1224	7.55375	4.53122	2.91719	-1.61402
AP1S1	20.5935	2.81728	4.36412	1.4943	-2.86981
NCLN	81.3265	2.1609	6.34565	1.11163	-5.23403
SDHA	91.2871	7.78786	6.51234	2.96123	-3.55111
TMEM206	12.5838	1.43013	3.6535	0.516151	-3.13734
SAV1	38.5487	2.89738	5.26861	1.53475	-3.73386
SAT1	123.798	4.98539	6.95184	2.31771	-4.63414
RPP38	69.5794	2.37871	6.12059	1.25018	-4.87041
ZNF280D	3.37529	1.15312	1.75501	0.205543	-1.54947
VEGFB	85.3067	3.84933	6.41459	1.94461	-4.46998
RBMS1	26.3636	2.14563	4.72048	1.1014	-3.61907
HNRNPUL2-BSCL2	166.653	8.33334	7.3807	3.0589	-4.32181
DRG2	48.258	2.02194	5.5927	1.01574	-4.57696
PHOSPHO2-KLHL23	7.41925	2.77273	2.89127	1.47131	-1.41997
WBSCR16	14.7061	1.47532	3.87834	0.561033	-3.31731
SAFB	72.7032	8.13004	6.18395	3.02326	-3.16068
FANCD2	17.629	3.36606	4.13988	1.75106	-2.38882
MLLT4	26.2183	2.49756	4.7125	1.32052	-3.39198
ANKZF1	39.2899	1.48492	5.29609	0.570385	-4.7257
ARL6	208.738	1.99149	7.70555	0.993848	-6.7117
TRMT2A	61.6422	1.71338	5.94585	0.776845	-5.169
SENP5	19.2035	1.98806	4.2633	0.991361	-3.27194
LBR	31.9516	6.10802	4.99782	2.6107	-2.38711
LZTS2	28.2053	1.17238	4.81789	0.22944	-4.58845
CCDC51	19.6284	1.47079	4.29487	0.556586	-3.73828
COG7	10.3196	1.54077	3.36731	0.623652	-2.74366
KLF3	66.1919	1.94448	6.04858	0.959384	-5.0892
KCTD14	8.77469	3.18039	3.13335	1.6692	-1.46415
FZR1	74.9175	5.89002	6.22723	2.55827	-3.66896
ANKRD37	6.94692	1.28425	2.79637	0.360932	-2.43544
XRCC2	5.48302	9.03365	2.45497	3.17531	0.720338
ESPL1	111.457	1.85003	6.80034	0.887545	-5.9128
MMS19	15.7203	3.48069	3.97456	1.79938	-2.17518
GMPR2	267.67	5.4376	8.06431	2.44297	-5.62134
CHPT1	194.263	5.80947	7.60186	2.53841	-5.06346
ERGIC1	325.637	10.4244	8.34712	3.38189	-4.96523
RPTOR	42.7604	2.40371	5.4182	1.26526	-4.15294
MAP4	256.165	7.11932	8.00093	2.83174	-5.16919
ACTR3	103.249	16.4289	6.68999	4.03816	-2.65183
UGCG	7.15855	2.81682	2.83967	1.49407	-1.3456
SNORA56	42.2442	58.1717	5.40068	5.86224	0.461563
LPP	8774.82	1.9092	13.0992	0.932968	-12.1662
ORC3	22.1869	3.13605	4.47164	1.64895	-2.82269
NARR	333.575	3.61647	8.38187	1.85458	-6.52728
HIVEP1	6.68305	4.27602	2.74051	2.09627	-0.64424
ATRX	24.9255	13.3675	4.63955	3.74066	-0.898894
EIF4EBP2	173.123	2.3717	7.43565	1.24592	-6.18973
ARV1	18.3815	2.87107	4.20018	1.52159	-2.67859
MIR26B	16.3534	1.30276	4.03152	0.381571	-3.64995
IER2	40.5853	2.35385	5.34289	1.23502	-4.10786
SNORD83A	768.705	5.3487	9.58629	2.41919	-7.1671
PCNA-AS1	39.689	7.26211	5.31067	2.86039	-2.45028
COX5A	291.914	15.7491	8.1894	3.9772	-4.21221
EIF6	67.796	5.00445	6.08313	2.32321	-3.75992
AIFM1	19.4802	2.83268	4.28394	1.50217	-2.78177
WWC2	13.4603	3.40897	3.75064	1.76934	-1.9813
POLR2L	49.2719	14.0551	5.62269	3.81302	-1.80967
MRPL4	222.141	3.72585	7.79533	1.89757	-5.89776
TRAF3IP2	7.95056	1.24035	2.99106	0.310747	-2.68031
EPB41L4A	19.8159	2.49445	4.30858	1.31872	-2.98986
TAF4B	5.27145	2.56239	2.3982	1.35749	-1.04071
SLTM	40.2703	4.00718	5.33164	2.00259	-3.32906
MALT1	91.4448	1.50664	6.51483	0.591335	-5.92349
STARD4-AS1	29.2656	3.95341	4.87113	1.9831	-2.88804
TUBGCP3	10.4255	4.22002	3.38205	2.07725	-1.3048
KIF7	98620.3	2.06001	16.5896	1.04265	-15.5469
MIR6790	126.922	4.44574	6.9878	2.15242	-4.83538
NBEAL1	736.396	27.8749	9.52434	4.80089	-4.72344
MIR33A	47.8777	2.46944	5.58128	1.30418	-4.2771
ZBED3	9.77124	1.57114	3.28854	0.651812	-2.63673
SLC25A37	37.9447	1.44542	5.24583	0.531494	-4.71433
METTL23	39.791	3.09353	5.31437	1.62925	-3.68512
LOC646719	7.67288	1.2355	2.93977	0.305089	-2.63468
SMARCC2	868.52	3.42244	9.76242	1.77502	-7.98739
TFDP2	18.7148	2.92414	4.22611	1.54801	-2.6781
HCP5	70.7695	4.08509	6.14505	2.03037	-4.11469
CCDC12	66.6261	1.61618	6.05802	0.692588	-5.36543
CLHC1	8.67535	6.32551	3.11692	2.66118	-0.455741
CPSF4L	3.99764	1.77596	1.99915	0.828599	-1.17055
AMBRA1	2506.48	30.0147	11.2914	4.9076	-6.38385
USF2	259.505	3.59707	8.01962	1.84682	-6.17279
MIR5586	78.7289	5.9696	6.29882	2.57763	-3.72119
C20orf24	139.327	11.3244	7.12234	3.50136	-3.62097
DEPDC7	72.01	2.72173	6.17013	1.44452	-4.7256
FHL3	16.7815	1.49229	4.0688	0.577523	-3.49128
SPATA5L1	11.0108	1.19074	3.46085	0.251852	-3.20899
DSP	17.4582	7.61951	4.12583	2.9297	-1.19614
RAD51B	6.66765	1.78035	2.73718	0.832165	-1.90501
ZNF248	19.164	1.53581	4.26033	0.619004	-3.64132
PELP1	80.7159	3.17299	6.33478	1.66584	-4.66894
IRF2BP2	81.6904	2.85545	6.35209	1.51372	-4.83838
C5orf24	149.258	2.50447	7.22166	1.32451	-5.89715
RNF41	24.1838	2.65067	4.59597	1.40635	-3.18962
MSN	115.889	15.4634	6.8566	3.95079	-2.90581
THOC5	27.1517	3.70857	4.76297	1.89086	-2.87211
MIR6748	36.5885	1.7347	5.19332	0.794686	-4.39863
SERINC3	248.36	3.94264	7.95629	1.97916	-5.97713
SMARCD1	20.4761	2.50174	4.35587	1.32293	-3.03294
SH3RF3	8.74994	1.463	3.12927	0.54893	-2.58034
TBC1D31	20.6303	5.27818	4.36669	2.40004	-1.96665
GTF2E1	10.9535	2.12569	3.45332	1.08793	-2.36539
ATAD2B	36979	2.0082	15.1744	1.00591	-14.1685
DDOST	94.2919	6.4884	6.55906	2.69786	-3.8612
ARHGAP17	74.1151	2.62777	6.2117	1.39384	-4.81786
TTF2	20.9262	1.87173	4.38724	0.904376	-3.48286
SFPQ	1057.01	11.5737	10.0458	3.53278	-6.513
SLC39A14	15.2278	4.15848	3.92864	2.05605	-1.87258
NGRN	112.18	5.39896	6.80968	2.43268	-4.377
URB1	23.5228	51.555	4.55599	5.68804	1.13205
PSMA1	61.7676	17.0979	5.94878	4.09575	-1.85303
TOP3B	185.015	1.70246	7.5315	0.767625	-6.76388
RAB7L1	16.6267	1.65314	4.05543	0.725209	-3.33022
MIR933	5.73201	2.73626	2.51904	1.45221	-1.06684
SNORA5A	54.5382	6.9771	5.7692	2.80263	-2.96657
STAG2	114.268	8.80725	6.83628	3.13869	-3.69759
FUBP3	110.624	4.38262	6.78952	2.1318	-4.65772
ACACA	53.0769	5.95797	5.73001	2.57482	-3.15519
LRTOMT	251.577	9.25108	7.97486	3.20962	-4.76523
LINC00936	5.96901	6.36661	2.57749	2.67053	0.0930349
CD55	390.432	72.8783	8.60893	6.18742	-2.42151
LYPLA1	30491.4	123.294	14.8961	6.94596	-7.95016
RPS23	35.7463	124.428	5.15972	6.95917	1.79945
LNPEP	11.7665	1.68237	3.55661	0.750499	-2.80611
NUP93	19.6234	4.01159	4.2945	2.00418	-2.29033
SMAD3	13.556	1.22277	3.76086	0.290159	-3.4707
YARS2	8.05451	1.38632	3.0098	0.47126	-2.53854
ZCCHC4	6.85172	1.66029	2.77647	0.731435	-2.04503
FBXO22	15.6244	3.08315	3.96573	1.62441	-2.34133
RP11-392P7.6	24.5886	2.08489	4.61992	1.05997	-3.55994
RP11-84C10.4	22.98	3.67399	4.52231	1.87735	-2.64496
CDK12	29.2776	4.01481	4.87173	2.00533	-2.86639
PLP2	258.514	13.9421	8.0141	3.80137	-4.21272
COQ7	3.97899	2.05585	1.9924	1.03973	-0.952671
OXCT1-AS1	25.8448	4.44248	4.6918	2.15137	-2.54043
CHMP5	205.774	11.6015	7.68492	3.53624	-4.14868
FAM192A	19.4807	2.21457	4.28397	1.14703	-3.13694
NEDD4	36983.2	4.45554	15.1746	2.1556	-13.019
THAP11	45.0209	1.42153	5.49252	0.50745	-4.98507
NEK4	6.81008	2.05557	2.76767	1.03954	-1.72813
ZRANB3	3.1732	2.11086	1.66594	1.07783	-0.588106
MRPL19	13.7331	16.0392	3.77959	4.00353	0.223943
PRKAR2A	40.8466	2.74444	5.35214	1.45651	-3.89563
RBBP9	40678.8	1.27595	15.312	0.351577	-14.9604
ATP6V0B	13.062	5.09316	3.70731	2.34856	-1.35875
SKP1	27.494	3.45408	4.78104	1.7883	-2.99274
MIR8085	59.3911	1.58875	5.89217	0.667888	-5.22429
ZBTB38	14.6941	2.74873	3.87717	1.45877	-2.4184
PAFAH1B1	30.1538	6.676	4.91427	2.73899	-2.17528
OSTF1	9.91995	2.59687	3.31033	1.37677	-1.93356
FYCO1	9.39552	2.21204	3.23197	1.14537	-2.0866
PLTP	23.4445	3.19179	4.55118	1.67437	-2.87681
RAPH1	11.1656	2.60941	3.48099	1.38372	-2.09727
CTIF	32.9918	1.53085	5.04404	0.614333	-4.4297
MINK1	99.2191	4.54667	6.63255	2.18481	-4.44774
EZH2	58.384	6.43708	5.8675	2.68641	-3.1811
SLC25A1	191.434	4.4922	7.5807	2.16742	-5.41328
RAP1GAP2	32.2731	3.7216	5.01226	1.89592	-3.11634
MRPL33	92.2813	13.903	6.52797	3.79733	-2.73064
ARMC1	10.3081	4.41969	3.36571	2.14395	-1.22176
PELO	33.0121	2.08861	5.04492	1.06255	-3.98237
RNASEK	559.512	6.30369	9.12803	2.6562	-6.47183
IDI2-AS1	42.8034	6.60884	5.41965	2.7244	-2.69526
TMEM66	93.8864	14.7202	6.55284	3.87972	-2.67312
SPRN	1.31794	2.35267	0.398279	1.2343	0.836017
BORA	4.7703	4.03964	2.25408	2.01423	-0.239853
PI4KA	26.1591	1.78845	4.70924	0.83871	-3.87053
LEPRE1	381.111	1.89654	8.57407	0.92337	-7.6507
MRPL12	381.077	8.1586	8.57394	3.02832	-5.54562
GNPDA1	29.7966	3.11124	4.89708	1.63749	-3.25959
LOC150776	263.519	1.34788	8.04176	0.430692	-7.61107
R3HDM4	67.1855	1.88502	6.07008	0.91458	-5.1555
ZC3H3	70.8405	1.42925	6.1465	0.515258	-5.63125
ACBD5	13.6419	4.41335	3.76998	2.14187	-1.6281
MGAT1	35.6067	2.04877	5.15408	1.03476	-4.11932
SLC35B2	48.8933	5.04434	5.61157	2.33467	-3.2769
TIPARP	4.67669	1.50061	2.22549	0.585549	-1.63994
CCDC137	55.4879	1.62893	5.7941	0.703925	-5.09018
PGAP2	10.5499	2.24825	3.39916	1.16881	-2.23035
MIER3	1.63525	1.34791	0.709507	0.43073	-0.278777
CHEK1	10.7596	2.07659	3.42755	1.05422	-2.37333
MIR6884	17.172	2.24824	4.10199	1.16879	-2.93319
ZNF8	5.31209	1.55903	2.40928	0.640649	-1.76863
CKB	1368.95	21.3583	10.4189	4.41672	-6.00214
RTN3	71.9488	9.91592	6.1689	3.30975	-2.85915
IPO8	814.421	3.2043	9.66963	1.68001	-7.98962
PSMB6	193.544	23.5265	7.59652	4.55621	-3.04031
MAP3K14	10.9466	1.14358	3.45241	0.193551	-3.25886
SYNJ2BP-COX16	6.47224	2.32666	2.69426	1.21826	-1.47601
PHC3	14.6119	3.71725	3.86907	1.89423	-1.97483
PPP1R8	78.8079	31.5269	6.30027	4.97851	-1.32176
GOLPH3	47.6615	9.38208	5.57475	3.22991	-2.34485
UBLCP1	13.7958	1.96874	3.78616	0.977276	-2.80888
PIBF1	17.2318	3.88016	4.107	1.95612	-2.15089
PDE6D	33.6632	1.46852	5.0731	0.554363	-4.51874
NKRF	460.358	1.75579	8.84661	0.81212	-8.03449
CCSER1	314.714	33.7075	8.2979	5.075	-3.2229
CLK2	4969.48	4.38265	12.2789	2.1318	-10.1471
DUSP2	27.1416	2.31483	4.76244	1.21091	-3.55153
HSD17B11	6.71248	2.93818	2.74685	1.55493	-1.19192
SECISBP2	45.2017	2.62011	5.49831	1.38963	-4.10868
SPRTN	8.16296	2.05974	3.02909	1.04247	-1.98663
KIF18B	345.331	2.13001	8.43184	1.09086	-7.34098
PPAP2C	61.0307	2.99667	5.93146	1.58336	-4.3481
URI1	49.1641	7.94849	5.61953	2.99068	-2.62885
GNG10	3.31761	5.17739	1.73014	2.37223	0.642082
PIK3C3	3.12886	4.93051	1.64563	2.30174	0.656102
DHDDS	4.70251	2.35655	2.23343	1.23667	-0.996758
GPCPD1	17.4475	2.65758	4.12495	1.41011	-2.71484
ANKRD28	24.8699	3.33792	4.63633	1.73895	-2.89738
MRPL28	280.044	1.7417	8.12951	0.800496	-7.32901
SYN1	671.279	4.69686	9.39077	2.2317	-7.15907
RAB14	27.8802	5.11775	4.80117	2.35551	-2.44566
CDK2AP2	38.3568	4.55468	5.26141	2.18735	-3.07406
SNORA63	3.95239	38.4492	1.98272	5.26488	3.28216
HDDC3	75.8627	4.364	6.24532	2.12565	-4.11967
SND1	382.125	7.54164	8.5779	2.91488	-5.66302
B4GALT1	52.4678	10.9165	5.71336	3.44843	-2.26493
CHD3	82.7084	8.38695	6.36996	3.06815	-3.30182
BCAP31	59.6381	6.23757	5.89816	2.64098	-3.25718
PP7080	18.5435	1.38233	4.21284	0.467102	-3.74574
CLDN22	4.18461	2.65456	2.06509	1.40847	-0.656622
CHD6	30.49	1.93223	4.93026	0.950271	-3.97999
DYNC1LI2	11.3777	4.51598	3.50814	2.17504	-1.3331
LINC00958	100.714	491.93	6.65412	8.94231	2.28819
EFCAB7	5.78134	2.28876	2.5314	1.19457	-1.33684
GDI1	57.3957	2.25387	5.84287	1.17241	-4.67046
PIH1D1	83.5725	2.24796	6.38496	1.16862	-5.21634
EFTUD2	111.89	5.44937	6.80594	2.44609	-4.35985
FANCD2OS	17.629	3.36606	4.13988	1.75106	-2.38882
HSPB11	428.93	5.51872	8.7446	2.46433	-6.28027
SPICE1	1.43023	1.83498	0.516242	0.875764	0.359522
CS	53.2608	6.82585	5.735	2.77101	-2.96399
ZNF318	4.50774	1.18969	2.1724	0.250586	-1.92182
IGFBP7	313.327	34.5141	8.29152	5.10911	-3.18241
NDNL2	97.1914	2.32783	6.60276	1.21899	-5.38377
ZNF609	11.5634	3.26356	3.53149	1.70645	-1.82504
MED10	41.2009	3.33757	5.3646	1.7388	-3.6258
MIR1244-3	4757.89	14.4692	12.2161	3.85491	-8.36119
FAM135A	2.88394	2.011	1.52804	1.00792	-0.520124
EHMT2	61.386	3.67817	5.93984	1.87899	-4.06085
NDUFAF6	3.4438	2.32851	1.784	1.21941	-0.564596
EXOSC10	238.695	3.67833	7.89902	1.87905	-6.01998
ECE2	27.7479	2.77226	4.79431	1.47107	-3.32324
COA5	8.07399	1.77059	3.01328	0.824226	-2.18906
ERMP1	9710.56	2.12227	13.2453	1.08561	-12.1597
GTPBP3	37.7135	1.36173	5.23701	0.445441	-4.79157
HACE1	3.1642	1.79516	1.66184	0.844108	-0.817732
PACS2	306.701	1.62933	8.26069	0.704283	-7.5564
LOC100129361	44.3932	1.40977	5.47227	0.49546	-4.97681
SCD5	4.80281	1.43769	2.26388	0.523758	-1.74012
ATG4B	69.6324	2.16751	6.12169	1.11604	-5.00565
LSG1	12.54	2.72283	3.64846	1.44511	-2.20336
NCEH1	5.09603	2.54724	2.34937	1.34893	-1.00044
FBRSL1	164.389	2.06671	7.36097	1.04734	-6.31363
ARMC8	8.81698	3.65305	3.14028	1.8691	-1.27118
PAN2	100.04	7.53658	6.64444	2.91391	-3.73053
CCRN4L	7.19778	1.4629	2.84755	0.548836	-2.29872
KIFC1	112.221	3.32672	6.8102	1.7341	-5.0761
CBR4	2.31046	1.40115	1.20818	0.486606	-0.721574
DHRS13	31.3649	2.0727	4.97108	1.05151	-3.91957
EMC3	24.4089	2.80051	4.60933	1.48569	-3.12364
SMC1A	172.496	10.1005	7.43042	3.33636	-4.09406
RPS13	78.1069	4.82611	6.28738	2.27086	-4.01652
PRKAA1	225.87	4.00727	7.81935	2.00262	-5.81673
FADS2	41.2078	5.67991	5.36485	2.50587	-2.85898
ENAH	336.572	10.0333	8.39477	3.32673	-5.06804
C3orf33	86.0423	1.2879	6.42698	0.365021	-6.06195
ATP2C1	17.5628	4.74027	4.13445	2.24497	-1.88948
CCDC104	10.7971	2.58771	3.43257	1.37167	-2.0609
RCC2	35.0012	5.98428	5.12933	2.58118	-2.54815
TMEM230	171.794	2.33312	7.42454	1.22226	-6.20227
AHCY	50.7677	4.66653	5.66584	2.22235	-3.44349
PABPC3	88.4196	11.1741	6.46629	3.48209	-2.98421
EGR1	7.21947	7.70575	2.85189	2.94594	0.0940425
KHK	15.6126	1.28439	3.96463	0.361089	-3.60355
SLC12A2	7.25651	2.19507	2.85928	1.13426	-1.72501
CD58	5.11104	2.98694	2.35362	1.57867	-0.774945
MIR7856	2.17813	2.39393	1.12309	1.25938	0.136294
STOX2	7.46694	1.44073	2.90052	0.526795	-2.37372
DNAH1	54.6678	7.40401	5.77262	2.88831	-2.88431
CDR2	13.2625	2.62975	3.72928	1.39492	-2.33436
NLGN2	45.093	1.20993	5.49483	0.274924	-5.21991
EXOSC9	91.0412	6.76525	6.50845	2.75814	-3.7503
RNASEK-C17orf49	559.512	6.30369	9.12803	2.6562	-6.47183
PSMC6	2.10507	2.74127	1.07387	1.45484	0.380973
KIAA0196	9.87612	1.89346	3.30394	0.921029	-2.38291
PDRG1	29.81	1.18925	4.89772	0.250052	-4.64767
SSR3	7.84281	10.8675	2.97137	3.44195	0.470578
CC2D1A	36.3839	1.35695	5.18523	0.440373	-4.74486
STRADA	5.48951	1.52631	2.45668	0.610048	-1.84663
SNORA13	6.37662	12.0118	2.67279	3.58638	0.913584
LLGL1	12.7659	4.04326	3.67422	2.01552	-1.6587
FAM188A	8.46797	5.7082	3.08202	2.51304	-0.568981
MTF1	8.63978	2.37729	3.11099	1.24932	-1.86168
RNF2	22.2477	2.41828	4.47558	1.27398	-3.2016
KLF6	10.3942	1.702	3.3777	0.767235	-2.61047
RNASEH1-AS1	79.3207	1.87525	6.30962	0.907083	-5.40254
DNAJC7	59.9795	5.02104	5.9064	2.32798	-3.57841
CHKB	26.8943	1.62367	4.74923	0.699258	-4.04997
NFYC-AS1	92.5587	2.82675	6.5323	1.49915	-5.03315
TM2D3	7.64695	1.22158	2.93488	0.288742	-2.64614
HUWE1	90.6127	9.47034	6.50164	3.24342	-3.25823
SMIM8	14.7455	1.94268	3.8822	0.958048	-2.92416
POLA1	293.072	11.0969	8.19511	3.47209	-4.72302
MIR4479	33.4335	2.04835	5.06322	1.03447	-4.02875
TMPO	90.8165	6.17854	6.50488	2.62726	-3.87762
LYRM5	4.88602	1.42594	2.28866	0.511913	-1.77675
KIAA1524	25.9236	3.98892	4.6962	1.996	-2.7002
FLOT2	31.3649	2.54311	4.97108	1.34659	-3.62449
HDGFRP3	8.04877	5.99627	3.00877	2.58406	-0.424704
OXCT1	25.8448	4.44248	4.6918	2.15137	-2.54043
RRAS2	38.3536	3.32653	5.26129	1.73402	-3.52727
SRP68	35.4249	2.19258	5.14669	1.13263	-4.01406
ARPC5	119.982	5.52562	6.90668	2.46614	-4.44054
ZDHHC4	31.538	2.6463	4.97902	1.40398	-3.57504
PDE9A	20458.6	2.97363	14.3204	1.57223	-12.7482
UBR5	29.8422	3.90811	4.89928	1.96647	-2.93281
AC093391.2	25.1587	5.99949	4.65299	2.58484	-2.06815
PEAK1	10.1865	4.14647	3.34859	2.05188	-1.29671
METTL10	10.9835	2.94314	3.45727	1.55736	-1.89991
RNU6-83P	1107.14	19.8622	10.1126	4.31196	-5.80066
MAPK14	49.679	3.59007	5.63456	1.84401	-3.79055
PITHD1	28.6348	3.86999	4.8397	1.95233	-2.88737
GTF2F2	31.2049	2.22634	4.9637	1.15467	-3.80903
CAMKK1	83.5965	1.53418	6.38537	0.617463	-5.76791
NHP2	385.557	4.31377	8.5908	2.10895	-6.48185
CLCN2	9.40096	1.00795	3.23281	0.0114169	-3.22139
HOXA10-AS	37.6072	1.28367	5.23294	0.360269	-4.87267
ANXA6	159.224	19.039	7.31492	4.25089	-3.06403
RNF216P1	22.5148	2.56638	4.4928	1.35973	-3.13306
RRP36	112.059	3.32043	6.80812	1.73137	-5.07675
SLC25A13	770.946	2.58377	9.59049	1.36947	-8.22101
MOCS3	4.5709	1.18348	2.19248	0.243029	-1.94945
GPR126	13.7244	5.76197	3.77867	2.52656	-1.25211
PPHLN1	624.472	9.10382	9.28649	3.18647	-6.10002
HIST1H2BN	18.6562	6.06022	4.22159	2.59937	-1.62222
RAPGEF1	19.5965	1.5715	4.29252	0.652147	-3.64038
MAP3K8	31.4499	1.22913	4.97498	0.297632	-4.67735
AKAP10	13.0355	2.53245	3.70437	1.34053	-2.36383
DLG4	98.1826	4.78033	6.6174	2.25711	-4.36029
NCCRP1	14.3313	1.5539	3.8411	0.635894	-3.2052
RPAP3	9.97962	9.02972	3.31898	3.17468	-0.144304
EFCAB14	9.18553	6.80527	3.19936	2.76665	-0.43271
STOM	31.3166	12.1743	4.96886	3.60576	-1.36309
PLEKHA3	25.1965	2.20456	4.65515	1.14049	-3.51466
CPSF3	104.961	7.8803	6.71371	2.97825	-3.73546
TMEM14A	11.7696	3.82382	3.55699	1.93501	-1.62198
TCP11L1	2.91336	3.26739	1.54268	1.70814	0.165457
CWF19L1	246.412	6.38232	7.94493	2.67408	-5.27085
GPKOW	46.1585	1.77797	5.52853	0.830231	-4.6983
YY1AP1	43.1549	9.8737	5.43145	3.30359	-2.12786
LOC100507547	14.9228	2.55722	3.89944	1.35458	-2.54487
RAB23	7.6517	1.8732	2.93578	0.905505	-2.03028
ARPP19	24633.6	5.19569	14.5883	2.37731	-12.211
MIR2116	26.9274	2.85783	4.751	1.51492	-3.23608
GGPS1	4.44211	3.29263	2.15125	1.71924	-0.432005
MAP2K2	320.833	2.54382	8.32568	1.347	-6.97868
MPI	51882.4	2.25061	15.663	1.17032	-14.4926
MEPCE	54.8945	1.64952	5.77859	0.722042	-5.05655
LNP1	439.625	5.43469	8.78013	2.4422	-6.33793
RRAGA	47.3044	3.47621	5.5639	1.79751	-3.76639
CARS2	55.2708	5.35827	5.78845	2.42177	-3.36668
EXOC8	5.27971	1.58117	2.40046	0.660992	-1.73947
BRE-AS1	2.69575	4.59199	1.43068	2.19912	0.768437
HLA-A	98028.9	468.83	16.5809	8.87292	-7.708
MIR548AN	41.3777	3.38041	5.37078	1.7572	-3.61359
MAML3	61.1579	1.23619	5.93447	0.305895	-5.62857
SAMD1	122.422	3.52302	6.93572	1.81681	-5.11891
LDHA	649.886	90.3148	9.34404	6.49689	-2.84715
SDHAP1	6.39177	1.22125	2.67622	0.288364	-2.38785
C14orf80	34.7279	1.57688	5.11802	0.657068	-4.46095
MRPL20	148.08	10.3432	7.21023	3.37061	-3.83963
SCD	99.406	15.9258	6.63526	3.99329	-2.64197
BAGE2	11.8564	2.13297	3.5676	1.09286	-2.47473
PHF19	60.371	4.79655	5.91578	2.262	-3.65379
MIR106B	87.3324	8.86166	6.44845	3.14758	-3.30087
TTC5	5.61461	1.79278	2.48918	0.842198	-1.64699
MIR6766	45.0551	4.31001	5.49362	2.10769	-3.38593
RBM14-RBM4	36.3041	4.69374	5.18206	2.23074	-2.95132
STAT3	330.506	5.99695	8.36853	2.58423	-5.7843
PPP2R5C	85.7143	5.09299	6.42146	2.34851	-4.07295
CAPG	413.69	4.45664	8.69241	2.15596	-6.53645
WDR36	13.4465	5.11834	3.74916	2.35568	-1.39349
TPCN2	11.1819	2.29219	3.48309	1.19673	-2.28636
MBD4	37.0956	3.79047	5.21318	1.92238	-3.2908
ATN1	60.2356	3.17158	5.91255	1.6652	-4.24734
MPZL1	18.9863	5.91874	4.24689	2.56529	-1.6816
ARSB	85.9443	2.15561	6.42533	1.1081	-5.31723
PARPBP	5.9898	5.63898	2.58251	2.49543	-0.0870749
PRR5-ARHGAP8	24.9917	1.73927	4.64338	0.798478	-3.8449
MAD1L1	27.5316	1.79068	4.78302	0.840504	-3.94251
SNORA51	63.0341	8.95054	5.97806	3.16198	-2.81609
DDX52	18.2274	2.68623	4.18804	1.42559	-2.76245
MIR7113	502.762	7.40313	8.97373	2.88813	-6.0856
TRPT1	240.734	3.653	7.9113	1.86908	-6.04221
NOP16	92.9069	5.85028	6.53771	2.54851	-3.98921
DENND4A	21.2614	2.15999	4.41016	1.11103	-3.29913
ANKRD11	282.596	6.07127	8.1426	2.602	-5.5406
CAP1	89.8972	5.10006	6.4902	2.35051	-4.13969
2014-09-09	152.871	4.31796	7.25618	2.11035	-5.14583
EGFLAM	18.8883	3.69011	4.23942	1.88366	-2.35576
NDUFB5	71.6272	13.093	6.16244	3.71073	-2.45171
LOC100303749	4.99727	2.15745	2.32114	1.10933	-1.21181
TMEM214	1145.25	2.73482	10.1614	1.45144	-8.71
IER5L	181.853	2.11901	7.50663	1.08339	-6.42325
FBXO5	22.0008	3.27796	4.45948	1.7128	-2.74668
SIPA1L1	33.7052	2.75229	5.0749	1.46063	-3.61427
OXR1	13890	4.24209	13.7618	2.08478	-11.677
MTCH1	75.3076	7.32693	6.23472	2.87321	-3.36151
WDR4	33.7685	2.02611	5.07761	1.01871	-4.0589
SLIRP	25.3749	7.90194	4.66533	2.98221	-1.68312
HK1	20.1554	6.77316	4.3331	2.75983	-1.57327
VPS33B	17.5323	1.52574	4.13194	0.609514	-3.52243
HEXB	108.716	4.73795	6.76443	2.24426	-4.52016
MIR24-1	29.4729	1.68203	4.88131	0.750199	-4.13112
MRPL35	7.73105	3.96434	2.95066	1.98708	-0.963582
TCEB3	41.441	4.77829	5.37299	2.25649	-3.1165
SNORD5	2.27673	14.1359	1.18697	3.8213	2.63433
TNKS	5.48207	1.92301	2.45472	0.943366	-1.51135
C8orf22	4.96331	4.58169	2.3113	2.19588	-0.115423
TICRR	17.6475	6.85532	4.14139	2.77723	-1.36417
DNAJC25-GNG10	11.1762	5.17739	3.48235	2.37223	-1.11013
PYCR1	130.339	4.19034	7.02613	2.06707	-4.95906
MIR6820	554.377	10.6905	9.11472	3.41826	-5.69646
CCBL2	26.7387	3.26127	4.74086	1.70543	-3.03542
MADD	9.30463	1.75217	3.21795	0.809143	-2.40881
C5orf34	31.793	1.47741	4.99064	0.563065	-4.42757
RP5-977B1.7	88.0718	2.69508	6.46061	1.43033	-5.03028
ARHGEF18	37.7035	1.39135	5.23663	0.476485	-4.76014
TRMT13	11.115	2.20713	3.47444	1.14217	-2.33227
KCNK1	7.19332	1.50497	2.84666	0.58973	-2.25693
ARRB1	59.4201	1.62827	5.89288	0.70334	-5.18954
ITM2C	46.9994	6.68654	5.55457	2.74126	-2.81331
HOXA10-HOXA9	37.6072	1.28367	5.23294	0.360269	-4.87267
SUMF2	211.961	12.4233	7.72766	3.63498	-4.09268
CENPA	343.853	3.98933	8.42565	1.99614	-6.4295
LINC00473	83.5532	2.90534	6.38462	1.5387	-4.84592
TCTEX1D2	41.4178	1.11222	5.37218	0.153442	-5.21874
TMED5	73.5773	3.93471	6.20119	1.97626	-4.22493
MCAM	224.293	5.32849	7.80924	2.41373	-5.39551
GNAS-AS1	38.1442	1.4823	5.25339	0.567837	-4.68555
POLR3E	52.2641	3.0436	5.70775	1.60578	-4.10197
AQR	62.3742	3.24257	5.96288	1.69714	-4.26574
IPMK	17.8121	2.00299	4.15479	1.00216	-3.15263
CDCA7	25.937	2.88781	4.69694	1.52998	-3.16696
SNORD81	146.27	4.05717	7.19249	2.02047	-5.17202
C14orf166	886.423	17.4169	9.79185	4.12242	-5.66944
PPIB	366.407	20.9283	8.5173	4.38738	-4.12992
SCARNA11	56.1392	7.41238	5.81094	2.88994	-2.921
RPL13AP5	260.587	6.52486	8.02562	2.70595	-5.31967
SFN	264.014	4.95472	8.04447	2.3088	-5.73567
DENND5B	10.1885	5.82559	3.34887	2.5424	-0.806469
GOLGA5	18.9365	4.70934	4.2431	2.23552	-2.00757
RBL2	10.7323	2.99095	3.42389	1.5806	-1.84329
PYGO2	106.332	2.3056	6.73243	1.20515	-5.52728
PPP1R10	393.103	6.82353	8.61876	2.77052	-5.84825
CSE1L	1182.24	12.7441	10.2073	3.67176	-6.53555
ASRGL1	6.5964	2.00046	2.72168	1.00033	-1.72135
ZBTB11-AS1	9.25733	1.04748	3.2106	0.0669227	-3.14367
SNHG7	48.7182	278.901	5.60639	8.12361	2.51722
CENPN	731.673	4.66308	9.51506	2.22128	-7.29377
MRPL50	16.5037	7.74613	4.04472	2.95348	-1.09124
TMED2	34.3981	17.1531	5.10426	4.10039	-1.00386
STYX	78.0809	3.00686	6.2869	1.58826	-4.69864
ATG13	10.7936	2.10204	3.43211	1.07179	-2.36032
CINP	42.5433	2.36149	5.41086	1.2397	-4.17116
U2AF1	146.076	17.7298	7.19057	4.14811	-3.04246
DFNB31	33.6505	1.40961	5.07256	0.495296	-4.57726
2014-03-07	5.7618	3.48217	2.52652	1.79999	-0.726534
CENPC	69.6888	1.33881	6.12285	0.420951	-5.7019
PFKM	24.2102	3.48861	4.59755	1.80265	-2.7949
DKC1	55.3633	438.569	5.79086	8.77666	2.9858
SGMS1	19.1196	1.9944	4.25698	0.995955	-3.26102
CREBZF	27.4255	2.02282	4.77745	1.01637	-3.76108
RIOK3	7.41078	3.70463	2.88962	1.88933	-1.00029
PRPSAP1	34.5147	2.54365	5.10914	1.3469	-3.76224
PPP1R12C	72.2584	2.6825	6.17509	1.42358	-4.75151
GRAMD4	13.6921	1.50638	3.77528	0.591081	-3.1842
TTC7A	75.5294	2.29241	6.23897	1.19687	-5.0421
ATG9A	21.3463	2.35637	4.41591	1.23657	-3.17934
MRPS26	126.996	4.82754	6.98864	2.27129	-4.71735
RPL6	1624.83	48.1283	10.6661	5.58881	-5.07726
DNAJB6	73.269	2.3209	6.19513	1.21468	-4.98045
ELP3	9.0978	2.53206	3.18552	1.34031	-1.84521
ZNF787	83.097	2.31033	6.37672	1.2081	-5.16862
RP11-344E13.3	2372.01	1.78132	11.2119	0.832947	-10.3789
HIAT1	40691.5	4.24222	15.3124	2.08482	-13.2276
PPT1	30.672	6.33341	4.93885	2.66298	-2.27587
UBE2B	252.448	14.8052	7.97984	3.88803	-4.09181
MIR6833	11.4812	1.71612	3.52121	0.779155	-2.74205
KEAP1	14.7739	2.09768	3.88498	1.0688	-2.81619
RFC4	25.6336	18.4718	4.67997	4.20725	-0.472716
OMA1	13.4343	2.39533	3.74785	1.26022	-2.48762
BCL2L13	27.3916	2.97518	4.77566	1.57298	-3.20268
GNB2	73.5444	2.92403	6.20054	1.54796	-4.65258
JAZF1	9113.27	1.67132	13.1538	0.740984	-12.4128
CCT6P3	1.61184	4.3419	0.688709	2.11832	1.42962
TMEM63B	52.9517	3.85669	5.72661	1.94736	-3.77925
NUP50	19.051	4.03023	4.25179	2.01086	-2.24093
MIR1248	3.95239	38.4492	1.98272	5.26488	3.28216
KAT2A	32.615	4.00425	5.02747	2.00153	-3.02593
RQCD1	19.3285	3.04944	4.27265	1.60854	-2.66411
MTUS1	614.644	3.14123	9.26361	1.65133	-7.61228
UROS	34.2174	2.08018	5.09666	1.0567	-4.03995
MIR626	19.3353	4.97982	4.27316	2.31609	-1.95707
TRAPPC10	21.3561	3.05019	4.41658	1.6089	-2.80767
LEMD3	17.4296	1.54062	4.12347	0.623516	-3.49996
PLEKHF2	5.36477	1.27248	2.42352	0.347637	-2.07588
HOXA7	130.037	1.27834	7.02278	0.354272	-6.66851
POLQ	1414.83	2.77057	10.4664	1.47018	-8.99623
DIMT1	13.0105	2.17236	3.7016	1.11926	-2.58234
CNOT10	32.1067	2.64498	5.0048	1.40325	-3.60155
GTF3C2	54.7629	5.04472	5.77513	2.33478	-3.44035
SOAT1	11.1991	6.01659	3.48531	2.58894	-0.896366
MRPS30	128.929	4.31839	7.01044	2.1105	-4.89994
STX16-NPEPL1	116.799	2.2822	6.86789	1.19043	-5.67746
ATL3	8.00362	4.00392	3.00065	2.00141	-0.999239
KPNA5	7.02104	2.48508	2.81168	1.31329	-1.49839
TCAIM	50.5239	1.86164	5.65889	0.896574	-4.76232
MIEF1	15.453	2.48857	3.94982	1.31532	-2.6345
TNFRSF12A	162.557	2.41949	7.3448	1.27471	-6.0701
LOC100507373	17.5445	1.15958	4.13294	0.213596	-3.91935
IFRD1	61.7823	4.58777	5.94912	2.19779	-3.75133
GDPD1	4.78928	1.54893	2.25981	0.631272	-1.62854
KCTD9	13.4784	1.88325	3.75257	0.913228	-2.83934
WDFY1	12.3148	1.26009	3.62233	0.333527	-3.2888
ZNF267	14.8385	1.88436	3.89128	0.914071	-2.9772
PRR11	31.112	9.08494	4.9594	3.18348	-1.77592
TXNIP	14.4592	1.80497	3.85392	0.851979	-3.00194
SKA1	6.68938	2.27102	2.74187	1.18334	-1.55853
PET112	53.5192	2.55138	5.74199	1.35128	-4.39071
SLC9B2	11.1389	2.2742	3.47754	1.18536	-2.29218
NUDT3	60.5746	3.55671	5.92064	1.83054	-4.0901
RAB4B-EGLN2	37.1148	2.18196	5.21392	1.12562	-4.0883
C9orf117	5.30649	1.34989	2.40776	0.432842	-1.97492
DFNA5	16.6411	1.81273	4.05668	0.858164	-3.19851
RAP2B	10.8439	1.28729	3.43881	0.364331	-3.07447
GABPA	47.847	11.9379	5.58036	3.57747	-2.00288
SNORA11	15.0426	2.67674	3.91098	1.42048	-2.49051
ZNF260	3.57043	2.2169	1.8361	1.14854	-0.687556
CAMK2G	18.724	1.53456	4.22682	0.617825	-3.609
SRSF8	17.0059	1.16351	4.08796	0.218484	-3.86948
TRAPPC3L	5.79452	1.47765	2.53469	0.563309	-1.97138
HMGB2	64.8944	9.71483	6.02002	3.28019	-2.73983
POLB	2079.59	4.7503	11.0221	2.24802	-8.77406
PTAR1	141.255	2.2664	7.14216	1.1804	-5.96176
CTC-436P18.1	40.5513	7.93529	5.34168	2.98828	-2.3534
KIF3B	138.989	1.66834	7.11882	0.738413	-6.38041
RP4-777D9.2	7.64895	2.48088	2.93526	1.31085	-1.62441
MTMR9	1.74185	1.16945	0.800616	0.225824	-0.574792
SEC31A	146.861	8.67582	7.19831	3.117	-4.08131
NSDHL	27.3205	2.79876	4.77191	1.48479	-3.28712
VPS8	5011.8	2.92679	12.2911	1.54932	-10.7418
PP2D1	79.4275	3.80627	6.31157	1.92838	-4.38319
H1F0	177.595	3.73794	7.47244	1.90224	-5.5702
POLR2D	13.5512	1.56417	3.76035	0.645393	-3.11496
TOR1B	9.28877	1.25602	3.21549	0.328865	-2.88662
C9orf114	102.551	1.66493	6.6802	0.735462	-5.94474
LSS	5.23664e+06	2.97465	22.3202	1.57272	-20.7475
KANSL1L	2.41998	3.11628	1.275	1.63982	0.36483
TOPORS	3.33079	1.36265	1.73586	0.44641	-1.28945
HNRNPC	172.603	13.1661	7.43132	3.71876	-3.71256
CCDC142	43.0421	1.53697	5.42768	0.620094	-4.80758
FXR1	40.0795	5.68021	5.32479	2.50595	-2.81885
ZCCHC14	18.1994	1.51384	4.18582	0.598213	-3.58761
ZMYM3	19.0245	1.84164	4.24978	0.880991	-3.36879
TGDS	160.498	2.17134	7.32642	1.11859	-6.20783
FAM200B	4.85161	2.17455	2.27846	1.12072	-1.15775
TPRA1	13.0736	1.72144	3.70858	0.783616	-2.92497
ENTPD5	6.89119	1.29462	2.78475	0.372523	-2.41223
PDIA5	43.7392	2.6492	5.45086	1.40556	-4.0453
SUCLG1	26.8437	4.35666	4.74651	2.12322	-2.62328
TMEM67	28.5539	1.29075	4.83562	0.36821	-4.46741
KCTD20	27.778	3.57062	4.79587	1.83617	-2.9597
WDR47	16.3906	1.40048	4.03479	0.485927	-3.54887
PRPF40A	20.7124	7.41698	4.37242	2.89083	-1.48159
AGO1	24.9727	1.79153	4.64228	0.841188	-3.80109
CLDN12	2.43386	1.6589	1.28325	0.730223	-0.553027
THAP2	18.6619	3.10824	4.22202	1.6361	-2.58592
DTD1	51.4077	2.42238	5.68391	1.27643	-4.40748
TUBE1	38.6302	1.89827	5.27166	0.924685	-4.34697
SKA3	69.0357	3.72051	6.10927	1.8955	-4.21377
RGS2	10.5688	2.18486	3.40174	1.12754	-2.27419
DDX19A	80.0069	5.82883	6.32205	2.54321	-3.77884
TMA16	12.4511	9.12543	3.6382	3.18989	-0.448303
PTMA	5525.74	33.2882	12.432	5.05694	-7.37501
GFM2	18.334	3.27161	4.19645	1.71	-2.48645
NAPA	56.2735	5.82029	5.81438	2.54109	-3.27329
PHRF1	36.4079	2.27649	5.18618	1.18681	-3.99937
ARHGEF11	16.9395	2.34004	4.08232	1.22654	-2.85578
PIK3R4	14.6457	2.97735	3.87241	1.57403	-2.29838
IVNS1ABP	2200.69	5.25173	11.1037	2.39279	-8.71095
NDUFV3	112.177	2.32661	6.80963	1.21823	-5.5914
BTBD3	77.6434	9.52517	6.27879	3.25174	-3.02705
PPP1R2	79.8826	10.9584	6.31981	3.45396	-2.86585
DNAJC14	21.5677	1.49381	4.4308	0.578992	-3.85181
FOSL2	63.3899	4.20211	5.98618	2.07111	-3.91507
UBXN8	3.67743	3.17943	1.8787	1.66877	-0.209927
TUBA4A	121.754	5.0412	6.92783	2.33377	-4.59406
EPPK1	36985.5	3.16871	15.1747	1.66389	-13.5108
RHPN1	22.649	1.32181	4.50138	0.402515	-4.09886
MIR6835	1065.58	7.17528	10.0574	2.84304	-7.21439
EEF2	2124.84	38.1067	11.0531	5.25197	-5.80116
SPAG17	7.5134	4.3543	2.90947	2.12244	-0.787025
ZDHHC11	22.7405	19.2399	4.5072	4.26603	-0.241168
PRDX3	50.4815	53.4224	5.65768	5.73937	0.0816914
P4HA2	46.9409	2.7932	5.55277	1.48192	-4.07085
RBM12	1306.18	3.59059	10.3511	1.84422	-8.50692
RFWD3	16.6144	2.74381	4.05436	1.45618	-2.59818
MOV10	23.1655	3.08981	4.53391	1.62752	-2.90639
H2AFJ	51.5501	1.60861	5.6879	0.685815	-5.00209
LRIF1	43.9348	2.49966	5.45729	1.32173	-4.13556
EDIL3	25.941	1.24979	4.69716	0.321691	-4.37547
SMC2	13.2356	4.98275	3.72636	2.31694	-1.40941
KIF26A	41.0245	3.01357	5.35842	1.59147	-3.76694
SERGEF	14.2913	2.55208	3.83707	1.35168	-2.48539
DEDD	50.9668	2.83684	5.67149	1.50428	-4.1672
TMEM9	59.5128	3.31395	5.89513	1.72855	-4.16657
PTPN1	37.5031	2.54711	5.22894	1.34886	-3.88008
SCYL2	17.7389	8.257	4.14885	3.04562	-1.10323
FAM86A	16.6576	1.65001	4.05811	0.722475	-3.33563
ERCC6-PGBD3	4.86451	1.9246	2.2823	0.944555	-1.33774
PILRB	155.171	2.73799	7.27771	1.45312	-5.82459
IFITM3	540.231	51.0662	9.07743	5.6743	-3.40314
SLU7	105.914	1.59429	6.72675	0.672914	-6.05384
CC2D2A	70.3132	1.2848	6.13572	0.361549	-5.77418
MIR636	119.969	13.3415	6.90652	3.73784	-3.16867
PAPD5	21.9076	2.79541	4.45336	1.48306	-2.9703
SAP130	11.6172	1.62545	3.53818	0.700839	-2.83735
UBE2S	490.232	1.5512	8.93732	0.63338	-8.30394
HSPE1-MOB4	60.0181	14.4221	5.90733	3.85021	-2.05712
ANAPC11	81.2754	6.17144	6.34475	2.62561	-3.71914
NIFK	55.9689	5.94071	5.80655	2.57063	-3.23592
OCIAD2	113.63	18.4097	6.8282	4.20239	-2.62581
ATP6V1B2	17.8785	5.46396	4.16015	2.44995	-1.71021
CAPZA1	18.339	11.0107	4.19684	3.46083	-0.736005
CDYL2	72.3535	3.4941	6.17699	1.80492	-4.37207
GLRX3	11.9797	8.27461	3.58253	3.04869	-0.533835
MIR6827	8.28379	2.49662	3.05029	1.31998	-1.73031
HTR2B	8.80298	6.89748	3.13799	2.78607	-0.351923
NUS1	27.3113	8.65437	4.77142	3.11343	-1.65799
DNAJA2	40.508	4.75896	5.34014	2.25064	-3.08949
UVRAG	4527.29	2.44224	12.1444	1.2882	-10.8562
ZNF512	29.9079	1.96039	4.90245	0.971137	-3.93132
PSAP	150.516	11.2065	7.23377	3.48626	-3.7475
CHM	18.2319	6.12571	4.18839	2.61488	-1.57351
NCS1	33.9674	5.26696	5.08608	2.39697	-2.6891
EPB41L4A-AS1	6.37662	12.0118	2.67279	3.58638	0.913584
LYN	30.6939	2.81135	4.93988	1.49126	-3.44861
FAM105A	15.5131	1.66796	3.95542	0.738089	-3.21733
CCNL1	9.66318	4.80972	3.2725	2.26595	-1.00654
ELP5	26.6949	1.68866	4.73849	0.755875	-3.98262
TOMM6	15.5396	16.6618	3.95788	4.05847	0.100586
PCDH11Y	272.139	5.88518	8.0882	2.55709	-5.53112
ELK1	94.6566	1.93681	6.56463	0.953679	-5.61095
C17orf58	68.1251	2.14725	6.09011	1.10249	-4.98762
AARSD1	90.4785	2.40199	6.4995	1.26423	-5.23527
GDAP2	22.4175	3.37892	4.48655	1.75656	-2.72999
DMKN	634.201	4.45428	9.3088	2.15519	-7.1536
COX6B1	212.549	14.3028	7.73165	3.83822	-3.89343
MAPK6	37.5585	5.1261	5.23107	2.35786	-2.87321
MSH5	17.894	2.00183	4.1614	1.00132	-3.16009
LGMN	53.843	3.21217	5.75069	1.68355	-4.06714
USP31	4594.7	2.2522	12.1658	1.17133	-10.9944
NTMT1	68.965	2.04658	6.10779	1.03322	-5.07458
PPAN-P2RY11	271.269	5.29086	8.08358	2.4035	-5.68008
UBE2R2	22.2575	2.18151	4.47622	1.12532	-3.3509
RNFT1	3.69306	1.86711	1.88482	0.900807	-0.98401
TATDN2	12.3306	2.20499	3.62417	1.14077	-2.4834
SDCBP	109.167	5.94193	6.77039	2.57093	-4.19946
PYGL	110.265	7.02168	6.78483	2.81182	-3.97302
MIR6793	88.0161	3.30912	6.4597	1.72645	-4.73325
NUCB2	32.1395	8.02463	5.00628	3.00443	-2.00184
SNX27	22.7131	2.56171	4.50545	1.35711	-3.14834
MTA3	22.8287	4.85503	4.51278	2.27948	-2.2333
FOXO4	8.29598	1.65936	3.05241	0.730627	-2.32179
NUBPL	5.99531	2.50917	2.58384	1.32721	-1.25662
MIR6877	104.195	2.67451	6.70314	1.41928	-5.28386
NUBP1	18.1249	2.57782	4.1799	1.36615	-2.81375
FAM136A	20.765	4.39302	4.37609	2.13521	-2.24087
SLC16A6	32.0101	5.39347	5.00046	2.43122	-2.56924
AKAP1	23.0306	2.10749	4.52548	1.07552	-3.44995
SPG20OS	89.3346	2.55631	6.48115	1.35406	-5.12708
HIBCH	11.3244	1.67712	3.50136	0.74599	-2.75537
TIMM10	43.5099	4.16594	5.44327	2.05864	-3.38463
MED17	5316.98	4.93252	12.3764	2.30232	-10.0741
MIR548H3	155.03	4.37147	7.27641	2.12812	-5.14829
DIP2B	11.6852	2.79363	3.54661	1.48214	-2.06447
MED4-AS1	64.4557	2.12253	6.01023	1.08578	-4.92445
TPP1	6.42033	3.80605	2.68265	1.92829	-0.754352
RREB1	14.2631	3.91871	3.83422	1.97038	-1.86384
LPHN1	17.5445	1.15958	4.13294	0.213596	-3.91935
NQO1	37.9325	4.77243	5.24536	2.25472	-2.99064
SP1	402.67	3.25572	8.65345	1.70298	-6.95048
SEC24C	28.0073	2.74479	4.80773	1.4567	-3.35104
TOX4	32.6546	1.73146	5.02921	0.791989	-4.23722
HSPA9	76.7515	31.5765	6.26212	4.98078	-1.28135
LSM5	3.44498	20.4671	1.7845	4.35524	2.57074
SURF1	25.6884	2.11547	4.68305	1.08098	-3.60207
ZBTB1	16.2502	1.91481	4.02239	0.937205	-3.08518
C16orf13	146.042	5.2503	7.19024	2.3924	-4.79784
GTF2F1	126.922	4.44574	6.9878	2.15242	-4.83538
RPS15A	46.9566	23.9927	5.55325	4.58452	-0.968733
SPNS2	126.658	5.06092	6.9848	2.3394	-4.6454
GINS4	5.96227	1.60508	2.57586	0.682641	-1.89322
TAF1	4579.28	2.58866	12.1609	1.37221	-10.7887
RBM42	95.4676	3.4245	6.57694	1.77589	-4.80105
UTP3	16.0767	1.97845	4.0069	0.984367	-3.02253
CKLF	177.951	5.44005	7.47533	2.44362	-5.03171
RUSC1	9.00721	2.34556	3.17108	1.22993	-1.94115
MBNL1	8.68257	8.18734	3.11812	3.03339	-0.0847273
NUP160	59173.3	5.40329	15.8527	2.43384	-13.4188
USP21	28.3818	2.31421	4.82689	1.21052	-3.61637
LINC00602	62.7546	2.53695	5.97165	1.3431	-4.62855
ORMDL2	19.5935	1.49158	4.2923	0.576846	-3.71546
SERPINB1	38.7399	3.24268	5.27575	1.69718	-3.57856
DHX57	1588.64	2.37199	10.6336	1.2461	-9.38748
PSAT1	99.8343	5.58254	6.64146	2.48092	-4.16054
PTPN21	12.4173	1.93023	3.63428	0.948769	-2.68551
FOS	10.6529	3.73354	3.41317	1.90054	-1.51263
IQGAP1	76.6582	18.7374	6.26037	4.22785	-2.03252
TBC1D1	32.1206	1.93867	5.00543	0.955071	-4.05036
ZNF226	278.11	1.99759	8.11951	0.998261	-7.12125
FIGNL1	9.08743	2.48418	3.18387	1.31277	-1.8711
APH1A	14.3255	3.04055	3.84051	1.60433	-2.23618
C14orf1	7.45337	2.5992	2.89789	1.37807	-1.51982
COX18	5.28801	1.258	2.40272	0.331132	-2.07159
CCDC82	11.4345	5.75936	3.51532	2.52591	-0.989407
PUS7	51.6039	4.76106	5.68941	2.25128	-3.43813
TUBB6	145.285	7.2179	7.18274	2.85158	-4.33116
LATS1	15.1843	1.98569	3.92451	0.989644	-2.93486
MIR26A2	11.519	1.86993	3.52594	0.902984	-2.62295
BAZ2A	36.0451	4.71001	5.17173	2.23573	-2.936
SECISBP2L	10.9264	3.2053	3.44975	1.68046	-1.76929
2014-03-06	81.3109	11.7406	6.34538	3.55343	-2.79194
HTATIP2	78.2954	10.3513	6.29086	3.37174	-2.91911
SNORA74B	21.0726	25.4842	4.3973	4.67153	0.274235
ZSCAN25	6.42664	1.32126	2.68407	0.40192	-2.28215
GPR34	2.99649	2.90534	1.58328	1.53871	-0.044569
DDX6	24.5511	4.83355	4.61772	2.27308	-2.34464
DPH2	13.3835	1.46656	3.74238	0.552431	-3.18995
VPS28	179.115	4.27548	7.48474	2.09608	-5.38866
AP3M1	1486.17	3.41547	10.5374	1.77208	-8.76531
DIAPH1	53.2173	9.52596	5.73382	3.25187	-2.48196
TRAF4	174.008	3.12231	7.44301	1.64262	-5.8004
CEP76	11.4716	2.92857	3.51999	1.5502	-1.9698
RRM2	37077.3	5.34408	15.1782	2.41794	-12.7603
OS9	66.9877	3.50585	6.06582	1.80977	-4.25606
C19orf12	10.0954	1.3885	3.33563	0.473522	-2.86211
C15orf57	101.784	1.07842	6.66936	0.108926	-6.56044
SLC4A1AP	60.011	4.64999	5.90716	2.21723	-3.68993
COG5	56.8112	6.7713	5.8281	2.75943	-3.06867
APITD1-CORT	16.4413	1.99951	4.03926	0.999643	-3.03961
COPS8	7.90287	7.70467	2.98238	2.94573	-0.0366435
NGLY1	26689.9	3.11495	14.704	1.63921	-13.0648
AKAP9	15.1946	9.46593	3.92548	3.24274	-0.68274
NCBP2	37.872	3.6019	5.24306	1.84876	-3.3943
HNRNPAB	615.834	17.9944	9.2664	4.16948	-5.09692
SLC20A1	7.0072	5.65412	2.80884	2.4993	-0.309537
SIL1	153.734	3.40993	7.2643	1.76974	-5.49456
ASB6	102.809	2.04658	6.68382	1.03322	-5.65061
MRPS23	58.9594	5.29096	5.88165	2.40353	-3.47812
MIR3064	90.811	28.5943	6.5048	4.83766	-1.66714
PCM1	10.436	4.91107	3.3835	2.29604	-1.08746
HLTF-AS1	3.06922	6.55637	1.61787	2.7129	1.09503
TSG101	55.7043	2.96911	5.79972	1.57003	-4.22968
FMO5	24.848	3.78498	4.63505	1.92029	-2.71477
NOB1	58.9374	7.44634	5.88111	2.89653	-2.98458
ITPK1-AS1	28.6025	2.21597	4.83807	1.14794	-3.69013
ATRIP	22.9642	1.81428	4.52131	0.859397	-3.66191
ABHD3	165.332	9.89525	7.36922	3.30674	-4.06249
GTF3C4	13.6681	4.23944	3.77274	2.08387	-1.68887
FAM69A	559.284	38.8445	9.12744	5.27964	-3.8478
IQSEC1	27.8206	1.67664	4.79808	0.745577	-4.0525
PIGN	1.61213	2.25561	0.688968	1.17351	0.484546
RBM22	16.0336	2.68987	4.00303	1.42754	-2.57549
BAG2	30.4779	6.08677	4.92969	2.60568	-2.32401
PAQR5	54.5596	1.30248	5.76976	0.381261	-5.3885
SHROOM3	9.52079	3.31794	3.25108	1.73029	-1.52079
SNRPN	40.994	47.0863	5.35734	5.55724	0.199895
GCFC2	51.068	2.09577	5.67435	1.06748	-4.60687
TMCC1	6.73597	2.05336	2.75188	1.03799	-1.7139
LRRC40	17.147	4.91926	4.09988	2.29844	-1.80144
PLEC	103.236	9.11051	6.6898	3.18753	-3.50227
SMG5	43.8631	2.4495	5.45494	1.29248	-4.16245
SNHG17	32.8811	5.21348	5.03918	2.38225	-2.65694
MIR5695	4.38453	4.36078	2.13242	2.12459	-0.00783764
NCAPD2	956.475	25.1313	9.90158	4.65141	-5.25017
DCP2	21.2766	5.60759	4.41119	2.48738	-1.92381
MRPL49	897.163	2.2037	9.80923	1.13992	-8.6693
ASNS	26.694	2.39854	4.73844	1.26216	-3.47629
GLYR1	65.1419	6.11845	6.02552	2.61317	-3.41235
SRD5A3-AS1	4.58296	1.34614	2.19628	0.428823	-1.76746
RPL18	12100.2	18.6014	13.5627	4.21734	-9.34541
ISG20	22.8438	1.76337	4.51373	0.818331	-3.6954
CCT6P1	31.1246	19.212	4.95998	4.26394	-0.696045
SMU1	5.20447	4.38485	2.37975	2.13253	-0.247222
CASZ1	4.23125	1.63503	2.08109	0.709317	-1.37177
POLR1D	38.3612	7.68415	5.26158	2.94189	-2.31969
LRRC37A3	7.4984	1.38403	2.90658	0.46887	-2.43771
KRR1	53.1263	5.90027	5.73136	2.56078	-3.17057
ANKRD29	40.9761	1.35526	5.35671	0.438564	-4.91815
CDKN2AIP	6.71104	2.33202	2.74654	1.22158	-1.52495
PC	121.05	1.46339	6.91946	0.549314	-6.37015
SNHG8	10.3763	11.8904	3.37522	3.57173	0.19651
UBE4B	370.015	3.62844	8.53144	1.85935	-6.67209
NIT1	111.299	2.83684	6.7983	1.50428	-5.29401
SNORD68	203.361	8.58146	7.6679	3.10122	-4.56668
MIR3944	50.3939	8.28532	5.65518	3.05056	-2.60462
DNTTIP1	172.244	1.88011	7.42831	0.910821	-6.51749
TMEM116	36997.5	2.44157	15.1751	1.28781	-13.8873
MIR3651	10.8456	41.8924	3.43904	5.38861	1.94957
SNORA43	48.7182	196.505	5.60639	7.61842	2.01204
COMMD3	9.20846	3.3891	3.20296	1.7609	-1.44206
MRPL40	244.221	8.50517	7.93205	3.08834	-4.84371
SHFM1	11.4242	18.2776	3.51402	4.192	0.67798
DUT	179.659	4.98775	7.48911	2.31839	-5.17073
LRRC59	259.347	11.4967	8.01874	3.52315	-4.49559
LARP1B	27.0743	7.40634	4.75885	2.88876	-1.87009
EDEM1	9.88634	2.69163	3.30544	1.42848	-1.87696
SLC25A19	28.6589	1.95457	4.84091	0.966855	-3.87405
CDC73	210.731	5.70163	7.71926	2.51138	-5.20788
ANGPTL6	5.58955	1.1038	2.48273	0.142485	-2.34025
GSTM3	126.793	4.35265	6.98634	2.12189	-4.86444
EIF3L	46.2891	6.97823	5.5326	2.80286	-2.72974
WRN	40.9601	3.28599	5.35615	1.71633	-3.63982
ANAPC5	60.4393	6.05673	5.91742	2.59854	-3.31888
SDF2	42.0717	1.74287	5.39478	0.801461	-4.59332
DZIP3	25.9236	3.51695	4.6962	1.81433	-2.88187
NFATC2IP	20.5367	1.31321	4.36013	0.393098	-3.96703
RIT1	5.77461	3.78224	2.52972	1.91924	-0.610483
FAM210A	18.1442	2.14751	4.18144	1.10266	-3.07877
SCML1	6.06041	1.92912	2.59942	0.947947	-1.65147
RAD51L3-RFFL	10.5322	1.0837	3.39674	0.115959	-3.28078
RAB13	134.657	4.13748	7.07315	2.04875	-5.02439
FBXW11	17.1978	3.5274	4.10415	1.81861	-2.28554
MIR6741	53.2531	2.6011	5.73479	1.37912	-4.35567
ETAA1	25.4139	2.29096	4.66754	1.19596	-3.47159
AKT1S1	92.0017	3.21183	6.52359	1.6834	-4.84019
PHF14	12.3827	2.16288	3.63025	1.11295	-2.5173
TMX1	40.4796	5.52564	5.33912	2.46614	-2.87298
RPL13	1240.33	8.58146	10.2765	3.10122	-7.17528
PRDX2	177.631	10.9911	7.47274	3.45827	-4.01447
WDR76	15.571	3.39594	3.96079	1.76381	-2.19699
SAP30BP	89.3607	3.16614	6.48157	1.66272	-4.81885
PRMT3	13.4797	3.46955	3.75272	1.79475	-1.95797
MEAF6	25.9824	3.92091	4.69946	1.97119	-2.72827
CDKN1C	75.8882	1.44026	6.2458	0.526329	-5.71948
DSCR3	23.1042	1.97543	4.53009	0.982167	-3.54792
ZFAND3	58.1136	3.60643	5.8608	1.85057	-4.01023
HSPH1	2726.89	13.7931	11.413	3.78587	-7.62717
SNAI3-AS1	161.065	1.0903	7.3315	0.124725	-7.20678
CDC16	52.4284	2.29245	5.71228	1.19689	-4.51538
KIF24	9.98532	3.0165	3.31981	1.59288	-1.72693
UBA2	118.828	5.33108	6.89274	2.41443	-4.47831
SUGP2	43.4106	2.99376	5.43998	1.58196	-3.85802
HIST1H2AH	13.3523	19.2679	3.73902	4.26813	0.529108
RBM18	33.2161	1.92553	5.05381	0.945259	-4.10855
ADAMTS13	56.9475	3.5012	5.83156	1.80785	-4.02371
ITFG1	37.3701	3.58373	5.22381	1.84146	-3.38235
TUBG2	74.2271	6.22555	6.21387	2.6382	-3.57567
C18orf25	8.86734	1.79574	3.1485	0.844574	-2.30393
GBP3	2.07817	1.77774	1.05531	0.83004	-0.225273
MIR324	90.8016	4.78033	6.50465	2.25711	-4.24754
WDR5	170.508	2.34468	7.4137	1.22939	-6.18431
RARG	19.8725	2.36143	4.3127	1.23966	-3.07304
ACVR1B	8.08269	1.19681	3.01484	0.2592	-2.75564
PSMD1	91.1017	7.08644	6.50941	2.82506	-3.68435
SLC41A3	19.3065	2.50807	4.27101	1.32658	-2.94443
CSNK2A3	7.07509	4.38147	2.82275	2.13141	-0.691335
ILVBL	16.8533	1.31343	4.07496	0.393334	-3.68163
SNORD56	63.0341	8.95054	5.97806	3.16198	-2.81609
MIR3620	395.259	16.9481	8.62665	4.08306	-4.5436
CSNK1G3	7.32139	4.03317	2.87212	2.01191	-0.860205
IFNGR1	20.0151	2.17971	4.32301	1.12414	-3.19888
NOL9	116.146	2.45	6.8598	1.29278	-5.56702
SLC29A2	74.8246	2.04566	6.22544	1.03257	-5.19287
TSPAN6	1.81469	1.76704	0.859723	0.821335	-0.0383884
RNF219	8.08348	2.33806	3.01498	1.22532	-1.78966
FAM162A	19.7581	9.07389	4.30437	3.18172	-1.12265
RBMX	1165.18	4.15536	10.1863	2.05497	-8.13136
MPP3	55.1705	1.58252	5.78583	0.662224	-5.1236
TGFBR2	10.1881	1.64231	3.34881	0.715726	-2.63309
CDC123	559.949	12.1169	9.12915	3.59895	-5.5302
DEAF1	25.3804	2.32773	4.66564	1.21892	-3.44672
MSLN	93.8103	3.05367	6.55168	1.61054	-4.94113
YBX3P1	1929.87	8.51422	10.9143	3.08987	-7.82441
ZNF700	18.6089	1.20008	4.21792	0.263131	-3.95479
WWTR1	32.6272	3.19697	5.02801	1.67671	-3.3513
CIB1	307.733	8.60866	8.26553	3.10579	-5.15974
COBL	273.235	5.61121	8.094	2.48831	-5.60569
SNORD17	10.0431	4.69231	3.32814	2.2303	-1.09784
MDN1	193.618	4.65339	7.59707	2.21828	-5.37879
CTNNAL1	45.6109	5.25138	5.51131	2.3927	-3.11861
CIT	16.8153	3.0806	4.07171	1.62321	-2.44849
TNFAIP2	30.7949	1.73382	4.94462	0.79395	-4.15067
HERC4	458.045	6.69402	8.83935	2.74287	-6.09647
DRAP1	297.185	3.2019	8.21522	1.67893	-6.53629
ADPRM	46.3844	2.82898	5.53557	1.50028	-4.03529
PEMT	49.6583	2.40856	5.63396	1.26817	-4.36579
SLC38A1	42.263	13.5132	5.40132	3.7563	-1.64502
SNORD10	90.1749	127.553	6.49465	6.99495	0.500298
CRSP8P	7.62103	1.23044	2.92999	0.299174	-2.63081
RGP1	11.9967	1.60751	3.58457	0.684828	-2.89974
PHF20L1	21.6855	2.12175	4.43866	1.08525	-3.35341
MCM3AP	36990.8	5.2862	15.1749	2.40223	-12.7726
RAB11A	61.3333	5.2962	5.9386	2.40496	-3.53364
PLCD3	81.7164	1.68803	6.35255	0.755336	-5.59722
PTBP2	2.23563	3.16438	1.16068	1.66192	0.501236
SNX1	38.1633	3.80436	5.25411	1.92765	-3.32646
C19orf60	54.2316	2.48002	5.76106	1.31035	-4.45071
[truncated: 6,826 more rows]
